# Supplementary material for: 2-Hydr­oxy-6,6-dimethyl­bicyclo­[3.1.1]heptane-2-carboxylic acid
Source: Acta Crystallogr Sect E Struct Rep Online. 2009 Oct 17;65(Pt 11):o2748. doi: 10.1107/S1600536809041385 (PMC2971213; doi:10.1107/S1600536809041385)
Supplement: Supplementary file 2 [file e-65-o2748-Isup2.hkl]

# 
# h,k,l, Fc-squared, Fo-squared, sigma(Fo-squared) and status flag 
# 
data_I
_shelx_title ' X in C2' 
_shelx_refln_list_code          4 
_shelx_F_calc_maximum      177.72 
_exptl_crystal_F_000       800.00 
_reflns_d_resolution_high  0.8318 
 
loop_ 
 _symmetry_equiv_pos_as_xyz 
 'x, y, z' 
 '-x, y, -z' 
 'x+1/2, y+1/2, z' 
 '-x+1/2, y+1/2, -z' 
 
_cell_length_a    26.7960 
_cell_length_b     6.6560 
_cell_length_c    12.2500 
_cell_angle_alpha  90.000 
_cell_angle_beta  112.230 
_cell_angle_gamma  90.000 
 
_shelx_F_squared_multiplier     1.000 
 
loop_ 
 _refln_index_h 
 _refln_index_k 
 _refln_index_l 
 _refln_F_squared_calc 
 _refln_F_squared_meas 
 _refln_F_squared_sigma 
 _refln_observed_status 
   2   0   0    14740.58    11213.23    122.41 o 
   4   0   0    14626.44    11794.96    156.23 o 
   6   0   0     1072.69      971.75     10.43 o 
   8   0   0    19659.06    17222.90    254.63 o 
  10   0   0     2359.96     2402.97     21.85 o 
  12   0   0      695.44      732.08     13.96 o 
  14   0   0     1243.77     1135.16     18.87 o 
  16   0   0     1063.89      943.02     18.88 o 
  18   0   0        0.06        4.09      5.03 o 
  20   0   0       19.47       11.55      6.57 o 
  22   0   0      306.04      279.75     13.79 o 
  24   0   0        0.48        0.95      5.98 o 
  26   0   0        1.68       -4.32      7.11 o 
  28   0   0        9.44       24.04      6.40 o 
   1   1   0     1394.35     1481.17     10.37 o 
   3   1   0    12956.20    15336.41    186.21 o 
   5   1   0     1914.09     1992.60     15.30 o 
   7   1   0     9249.95     9375.01    170.80 o 
   9   1   0     2763.89     3184.23     24.85 o 
  11   1   0     3640.07     3891.65     30.87 o 
  13   1   0       31.01       44.55      4.80 o 
  15   1   0      768.58      786.80     16.69 o 
  17   1   0     1359.78     1183.73     23.05 o 
  19   1   0     1545.06     1573.37     26.04 o 
  21   1   0      168.77      130.38     11.16 o 
  23   1   0      290.63      234.60     13.19 o 
  25   1   0       10.60       21.38      6.99 o 
  27   1   0       77.29       95.58     10.07 o 
  29   1   0        0.72        1.89      7.40 o 
   0   2   0      903.40      725.82     10.09 o 
   2   2   0     1278.44     1234.84     13.36 o 
   4   2   0      712.97      789.73     11.15 o 
   6   2   0      805.10      951.84     13.21 o 
   8   2   0     2526.87     2705.34     24.22 o 
  10   2   0      101.38      126.87      6.47 o 
  12   2   0      483.57      511.85     12.43 o 
  14   2   0     1963.24     1977.54     25.78 o 
  16   2   0      177.84      166.32      9.56 o 
  18   2   0      172.80      152.67     10.09 o 
  20   2   0      425.24      406.71     15.24 o 
  22   2   0        0.09        5.57      5.57 o 
  24   2   0       54.32       50.71      7.76 o 
  26   2   0       16.85       13.74      7.82 o 
  28   2   0        6.38        1.89      7.34 o 
   1   3   0      394.30      390.81      9.39 o 
   3   3   0     1766.68     1745.35     20.05 o 
   5   3   0     4468.26     5048.50     35.41 o 
   7   3   0      121.07      150.54      7.06 o 
   9   3   0      375.64      447.49     11.75 o 
  11   3   0      274.65      267.63     10.23 o 
  13   3   0     1696.01     1804.83     26.23 o 
  15   3   0      258.04      274.56     11.83 o 
  17   3   0      963.33      955.05     22.02 o 
  19   3   0       16.57       17.41      5.98 o 
  21   3   0        8.84       -4.32      6.93 o 
  23   3   0       63.58       70.51      8.83 o 
  25   3   0       11.11       11.07      7.70 o 
  27   3   0       16.12       32.57      7.76 o 
   0   4   0      288.27      354.14     10.72 o 
   2   4   0      740.58      874.97     16.87 o 
   4   4   0      271.25      293.58     10.35 o 
   6   4   0     1273.82     1356.16     21.73 o 
   8   4   0      116.85      132.11      7.89 o 
  10   4   0      412.06      381.52     13.29 o 
  12   4   0       95.61       79.87      7.89 o 
  14   4   0      194.50      193.01     10.57 o 
  16   4   0       30.20       23.22      6.93 o 
  18   4   0       58.67       51.67      7.94 o 
  20   4   0       10.11        3.61      6.40 o 
  22   4   0        7.15       21.20      7.05 o 
  24   4   0       68.37       73.12     10.31 o 
   1   5   0       41.63       51.25      6.58 o 
   3   5   0      566.95      536.41     15.41 o 
   5   5   0      196.31      185.80     10.04 o 
   7   5   0       52.58       55.05      7.41 o 
   9   5   0      191.83      160.47      9.91 o 
  11   5   0       98.10       96.04      8.83 o 
  13   5   0       82.42       88.67      8.18 o 
  15   5   0       34.62       30.50      6.46 o 
  17   5   0       27.89       46.79      7.88 o 
  19   5   0       25.50       27.95      7.28 o 
  21   5   0       13.51       10.24      7.82 o 
  23   5   0        6.79       14.98      7.11 o 
   0   6   0      145.89      145.04     10.44 o 
   2   6   0       14.58        6.69      6.10 o 
   4   6   0       85.05       75.51      8.12 o 
   6   6   0       79.64       87.60      8.95 o 
   8   6   0      122.00       97.90      9.90 o 
  10   6   0      127.78      117.53     10.73 o 
  12   6   0       28.93       45.07      7.40 o 
  14   6   0        0.85        0.53      5.92 o 
  16   6   0        7.63        9.95      6.69 o 
  18   6   0       19.91       20.55      8.94 o 
   1   7   0      169.76      164.74     12.10 o 
   3   7   0       13.11       16.46      7.34 o 
   5   7   0       69.39       59.14      9.90 o 
   7   7   0       40.84       33.70      8.47 o 
   9   7   0       42.74       37.08     10.25 o 
  11   7   0       49.29       48.22     10.37 o 
  13   7   0       25.32       31.21      8.41 o 
 -30   0   1        1.13        1.89      7.58 o 
 -28   0   1       15.40       17.35      7.88 o 
 -26   0   1       57.04       50.00      9.01 o 
 -24   0   1      118.12      103.23      9.61 o 
 -22   0   1      372.27      349.96     14.58 o 
 -20   0   1      385.16      378.23     14.23 o 
 -18   0   1      512.70      563.55     15.70 o 
 -16   0   1     1063.23      927.75     18.11 o 
 -14   0   1      687.23      671.15     14.05 o 
 -12   0   1     3216.66     3592.14     28.86 o 
 -10   0   1      153.07      176.17      6.19 o 
  -8   0   1    22821.30    20255.56    273.97 o 
  -6   0   1     1050.37      863.11      9.40 o 
  -4   0   1      539.94      597.84      6.40 o 
  -2   0   1     3268.35     2984.33     52.54 o 
   0   0   1      586.93      597.79     10.53 o 
   2   0   1     5245.15     3913.63     74.20 o 
   4   0   1    10818.29     9091.16    144.61 o 
   6   0   1     5227.25     4813.23    111.57 o 
   8   0   1     3346.08     3269.17     24.70 o 
  10   0   1     4972.04     5145.04     34.45 o 
  12   0   1     2788.75     2919.55     27.95 o 
  14   0   1      229.80      192.13      8.62 o 
  16   0   1      152.70      176.30      8.90 o 
  18   0   1       34.13       27.72      6.58 o 
  20   0   1       20.84       32.99      6.28 o 
  22   0   1        1.41        1.36      6.22 o 
  24   0   1      117.36      115.20     10.61 o 
  26   0   1        5.26        7.93      6.28 o 
  28   0   1       22.49       15.10      7.40 o 
 -29   1   1        6.25       12.97      7.34 o 
 -27   1   1       30.93       39.56      8.17 o 
 -25   1   1       23.19       14.51      6.81 o 
 -23   1   1        4.35        3.61      6.28 o 
 -21   1   1      342.91      318.99     13.80 o 
 -19   1   1      581.63      541.60     16.37 o 
 -17   1   1      208.72      194.35      9.51 o 
 -15   1   1     2100.93     2107.52     25.66 o 
 -13   1   1     1015.59     1070.80     17.06 o 
 -11   1   1     1401.71     1469.97     17.83 o 
  -9   1   1     4912.19     5561.79     32.36 o 
  -7   1   1     4215.05     4555.07     26.11 o 
  -5   1   1     2264.36     2347.49     16.35 o 
  -3   1   1    23584.88    31559.74    294.32 o 
  -1   1   1    20226.36    28676.01    262.93 o 
   1   1   1    11647.68    13561.03    170.52 o 
   3   1   1     3851.89     3794.11     21.02 o 
   5   1   1     3226.62     3391.04     21.89 o 
   7   1   1     1634.09     1550.75     16.22 o 
   9   1   1     2718.42     2826.45     24.73 o 
  11   1   1      843.19      962.66     15.86 o 
  13   1   1      577.77      574.63     13.65 o 
  15   1   1     1033.33      986.63     19.76 o 
  17   1   1       40.04       34.60      6.16 o 
  19   1   1      127.42       95.67      9.08 o 
  21   1   1        6.04        5.74      5.74 o 
  23   1   1        1.36        4.91      5.98 o 
  25   1   1       55.10       58.06      8.89 o 
  27   1   1        5.29        6.04      6.57 o 
 -28   2   1       20.39       36.54      9.18 o 
 -26   2   1       54.90       59.01     10.37 o 
 -24   2   1        5.70        2.96      6.45 o 
 -22   2   1       35.36       39.81      7.11 o 
 -20   2   1      306.34      333.87     13.79 o 
 -18   2   1       58.55       53.93      6.87 o 
 -16   2   1      622.06      632.64     16.15 o 
 -14   2   1      847.93      924.83     17.68 o 
 -12   2   1      524.58      656.33     13.47 o 
 -10   2   1     1931.87     2106.53     22.56 o 
  -8   2   1     5467.69     6316.93     36.77 o 
  -6   2   1      810.47      802.92     11.94 o 
  -4   2   1      194.39      201.17      5.66 o 
  -2   2   1       22.22       19.08      2.31 o 
   0   2   1      852.40      771.80     22.99 o 
   2   2   1      209.91      172.26      5.31 o 
   4   2   1      771.82      803.90     11.87 o 
   6   2   1      943.93     1096.64     14.81 o 
   8   2   1      239.37      257.35      8.10 o 
  10   2   1     1038.05     1184.33     18.09 o 
  12   2   1       95.00       98.99      6.52 o 
  14   2   1      767.28      741.09     17.15 o 
  16   2   1      887.22      919.69     19.74 o 
  18   2   1       23.24       31.86      6.46 o 
  20   2   1      449.29      434.45     16.50 o 
  22   2   1       65.76       59.67      8.18 o 
  24   2   1       25.03       29.26      8.05 o 
  26   2   1       17.46       13.80      8.29 o 
 -27   3   1        8.43       -0.59      7.40 o 
 -25   3   1       84.18       95.65     10.73 o 
 -23   3   1       11.03       11.25      6.57 o 
 -21   3   1       60.30       55.64      7.70 o 
 -19   3   1       14.80        7.52      5.92 o 
 -17   3   1      151.68      144.96      9.85 o 
 -15   3   1        6.18       -1.36      5.39 o 
 -13   3   1      348.97      385.64     12.03 o 
 -11   3   1      167.82      190.70      8.37 o 
  -9   3   1      450.48      516.76     12.49 o 
  -7   3   1       39.38       56.89      4.86 o 
  -5   3   1      371.21      529.54     11.23 o 
  -3   3   1      502.44      566.80     11.39 o 
  -1   3   1      471.67      567.51     11.14 o 
   1   3   1     1020.98      889.89     14.13 o 
   3   3   1     1373.69     1412.66     18.32 o 
   5   3   1     3805.30     4398.38     33.58 o 
   7   3   1      393.26      420.50     11.16 o 
   9   3   1     1429.97     1529.55     22.12 o 
  11   3   1      740.04      712.08     16.19 o 
  13   3   1      246.91      257.02     11.12 o 
  15   3   1      131.35      152.22      9.55 o 
  17   3   1      105.02      113.13      8.72 o 
  19   3   1       28.88       22.80      6.75 o 
  21   3   1        0.37        3.49      5.51 o 
  23   3   1        6.96       10.54      7.34 o 
  25   3   1       35.49       47.44      9.42 o 
 -26   4   1       16.27       20.55      8.35 o 
 -24   4   1       13.36        9.42      7.58 o 
 -22   4   1        1.93       -4.32      6.04 o 
 -20   4   1       40.98       52.60      7.35 o 
 -18   4   1       70.47       75.56      8.83 o 
 -16   4   1      463.05      429.73     15.61 o 
 -14   4   1       98.63      106.90      8.30 o 
 -12   4   1      610.83      619.56     16.37 o 
 -10   4   1        6.98       11.55      5.21 o 
  -8   4   1      665.10      660.11     15.75 o 
  -6   4   1      960.58     1053.32     18.85 o 
  -4   4   1      146.35      175.43      7.96 o 
  -2   4   1      687.30      641.61     14.51 o 
   0   4   1      809.29      827.18     13.40 o 
   2   4   1     1505.66     1495.00     22.08 o 
   4   4   1      419.12      399.54     11.87 o 
   6   4   1       74.52       83.23      6.28 o 
   8   4   1      289.88      281.07     11.18 o 
  10   4   1      123.54      119.35      8.13 o 
  12   4   1      322.55      358.81     13.15 o 
  14   4   1       18.16       25.11      4.86 o 
  16   4   1        4.25        0.00      5.39 o 
  18   4   1       56.92       55.28      8.00 o 
  20   4   1      117.03      128.65     11.21 o 
  22   4   1       11.68       18.59      7.46 o 
  24   4   1        2.70       -5.68      8.82 o 
 -23   5   1       19.63       25.94      6.57 o 
 -21   5   1        4.08       -1.18      7.16 o 
 -19   5   1        4.55       -2.72      7.22 o 
 -17   5   1       23.37       20.25      7.52 o 
 -15   5   1       24.50       30.21      6.51 o 
 -13   5   1       16.96       15.93      6.04 o 
 -11   5   1        4.85        5.39      5.68 o 
  -9   5   1      214.99      219.79     10.87 o 
  -7   5   1       14.59       17.00      5.45 o 
  -5   5   1      349.84      312.52     12.26 o 
  -3   5   1      211.46      187.28     10.16 o 
  -1   5   1      105.40       96.31      7.83 o 
   1   5   1       93.93       83.66      7.47 o 
   3   5   1       36.44       43.36      6.16 o 
   5   5   1      205.27      209.09     10.45 o 
   7   5   1      122.91      125.62      9.31 o 
   9   5   1      107.85      102.94      8.95 o 
  11   5   1       10.96       23.21      6.16 o 
  13   5   1       21.99       28.49      7.40 o 
  15   5   1       37.53       23.52      7.23 o 
  17   5   1       16.32       29.08      7.82 o 
  19   5   1        6.15       -1.72      7.82 o 
  21   5   1       49.27       54.38     10.01 o 
 -20   6   1        9.49       20.07      7.11 o 
 -18   6   1       11.37       21.32      7.99 o 
 -16   6   1        2.70        7.46      6.75 o 
 -14   6   1        1.55       -4.32      6.57 o 
 -12   6   1       60.03       55.69      8.35 o 
 -10   6   1      125.74      127.25     10.79 o 
  -8   6   1      104.18      105.35      9.49 o 
  -6   6   1       88.89       98.10      9.37 o 
  -4   6   1      318.57      299.51     14.21 o 
  -2   6   1      113.43      106.67      9.01 o 
   0   6   1      151.12      125.23      9.76 o 
   2   6   1      186.05      155.08     11.10 o 
   4   6   1      296.54      266.90     13.49 o 
   6   6   1       46.26       34.89      8.71 o 
   8   6   1       16.13       12.73      7.11 o 
  10   6   1       97.27       98.81      9.96 o 
  12   6   1      146.31      141.62     12.10 o 
  14   6   1       61.60       97.23     10.55 o 
  16   6   1        8.22       12.67      7.88 o 
  18   6   1       11.14       20.55      7.11 o 
 -15   7   1       16.77       11.13      9.59 o 
 -13   7   1       19.49       11.90      8.29 o 
 -11   7   1       13.15       12.08      9.12 o 
  -9   7   1       24.97        9.30      9.24 o 
  -7   7   1       72.34       77.74      8.89 o 
  -5   7   1       17.42        0.53      8.17 o 
  -3   7   1       22.33       13.15      7.34 o 
  -1   7   1       10.64       -2.19      7.11 o 
   1   7   1       32.71       16.47      7.70 o 
   3   7   1       36.28       30.50      8.41 o 
   5   7   1       70.38       62.75      9.66 o 
   7   7   1       88.01       82.44     10.31 o 
   9   7   1       11.29       13.80      8.76 o 
  11   7   1       63.42       54.86      9.95 o 
  13   7   1       47.74       47.51     10.60 o 
 -30   0   2        3.97        6.22      7.22 o 
 -28   0   2        0.34       -6.69      6.69 o 
 -26   0   2       23.05       35.36      6.87 o 
 -24   0   2      617.83      534.33     18.38 o 
 -22   0   2     1182.61     1098.40     23.83 o 
 -20   0   2       28.23       37.73      6.69 o 
 -18   0   2      717.30      634.36     16.12 o 
 -16   0   2     1172.79     1029.52     18.52 o 
 -14   0   2       87.02       90.22      5.69 o 
 -12   0   2       19.33       10.78      3.26 o 
 -10   0   2       39.34       34.97      3.14 o 
  -8   0   2     7788.87     6675.70    138.73 o 
  -6   0   2      539.08      666.09      8.43 o 
  -4   0   2    16098.78    14971.47    188.92 o 
  -2   0   2     3578.04     3504.79     72.10 o 
   0   0   2    31585.82    24552.55    391.81 o 
   2   0   2      420.24      365.63      5.98 o 
   4   0   2    10607.20     8862.99    159.12 o 
   6   0   2      534.97      602.08     10.06 o 
   8   0   2     1743.49     1774.60     19.12 o 
  10   0   2      840.72      812.59     14.72 o 
  12   0   2      245.85      208.77      8.69 o 
  14   0   2        9.89        7.76      4.09 o 
  16   0   2      444.56      510.71     14.91 o 
  18   0   2       60.38       46.40      7.11 o 
  20   0   2        2.83       -2.61      5.21 o 
  22   0   2        0.52       -6.28      6.28 o 
  24   0   2      136.61      129.63     11.27 o 
  26   0   2        7.57        7.82      7.22 o 
 -29   1   2       37.93       35.89      7.88 o 
 -27   1   2        9.58       12.43      6.34 o 
 -25   1   2       31.19       39.33      7.29 o 
 -23   1   2       94.60      108.37      8.77 o 
 -21   1   2       56.74       47.64      6.81 o 
 -19   1   2      240.13      229.99     10.99 o 
 -17   1   2      112.61       97.94      7.30 o 
 -15   1   2     1260.25     1355.96     20.62 o 
 -13   1   2     1306.38     1312.05     18.39 o 
 -11   1   2     1658.80     1733.10     19.24 o 
  -9   1   2       56.51       72.53      4.15 o 
  -7   1   2     3748.30     3891.42     24.43 o 
  -5   1   2     3727.01     3679.96     21.77 o 
  -3   1   2     3234.07     3347.37     19.35 o 
  -1   1   2     9596.89    11148.16    161.26 o 
   1   1   2     1400.73     1265.82     12.00 o 
   3   1   2       43.05       48.16      2.79 o 
   5   1   2     3088.96     3029.40     22.75 o 
   7   1   2       98.86       98.84      4.87 o 
   9   1   2      798.49      810.97     13.99 o 
  11   1   2       58.58       62.60      5.16 o 
  13   1   2      895.03      887.31     17.69 o 
  15   1   2       31.72       24.94      5.86 o 
  17   1   2      701.98      675.46     18.30 o 
  19   1   2      438.61      430.13     15.96 o 
  21   1   2        2.66        8.88      5.86 o 
  23   1   2       22.32       15.63      7.34 o 
  25   1   2       81.20       59.56      9.96 o 
  27   1   2       22.17       28.07      9.00 o 
 -30   2   2        2.36        5.21      7.70 o 
 -28   2   2       16.82        6.51      8.29 o 
 -26   2   2       14.87       11.78      6.75 o 
 -24   2   2      106.22       88.04      9.07 o 
 -22   2   2       31.73       36.55      6.63 o 
 -20   2   2      493.48      428.92     15.38 o 
 -18   2   2      150.74      126.35      8.55 o 
 -16   2   2      180.25      195.86      9.03 o 
 -14   2   2     1196.85     1239.41     19.97 o 
 -12   2   2       72.29       82.96      5.69 o 
 -10   2   2     1648.21     1810.77     20.83 o 
  -8   2   2      318.50      335.94      8.42 o 
  -6   2   2     2791.29     3139.54     24.20 o 
  -4   2   2     5194.80     6066.05     32.95 o 
  -2   2   2      441.38      410.84      8.11 o 
   0   2   2     3347.91     3835.94     40.72 o 
   2   2   2     1454.76     1605.84     16.86 o 
   4   2   2     2598.13     3125.42     25.05 o 
   6   2   2      390.67      418.99      9.80 o 
   8   2   2       82.50      113.17      5.87 o 
  10   2   2     1062.56     1168.17     18.97 o 
  12   2   2      184.16      189.66      9.03 o 
  14   2   2      269.71      311.70     11.65 o 
  16   2   2      131.87      127.78      9.31 o 
  18   2   2       95.24       73.87      8.18 o 
  20   2   2       31.17       33.58      6.93 o 
  22   2   2        2.55       10.36      6.75 o 
  24   2   2       12.27       14.86      7.70 o 
  26   2   2        6.86        6.93      7.99 o 
 -27   3   2       31.75       45.07      9.24 o 
 -25   3   2       14.74        8.76      7.17 o 
 -23   3   2       13.61       20.43      6.57 o 
 -21   3   2       17.24        5.86      7.52 o 
 -19   3   2      402.29      408.46     15.06 o 
 -17   3   2      445.16      468.06     15.02 o 
 -15   3   2      402.96      385.64     13.05 o 
 -13   3   2      372.04      404.11     12.27 o 
 -11   3   2      434.71      490.20     12.65 o 
  -9   3   2     1478.38     1756.37     22.49 o 
  -7   3   2     1605.44     1775.18     21.61 o 
  -5   3   2      605.20      639.63     12.66 o 
  -3   3   2     1314.30     1419.37     18.36 o 
  -1   3   2     1603.33     1658.10     20.01 o 
   1   3   2      139.24      186.98      7.01 o 
   3   3   2      378.65      392.03     10.39 o 
   5   3   2      301.15      283.04      9.35 o 
   7   3   2      736.96      779.41     15.43 o 
   9   3   2      366.70      422.74     12.51 o 
  11   3   2       78.96       88.63      6.70 o 
  13   3   2      244.24      227.66     11.11 o 
  15   3   2      147.62      145.24      9.97 o 
  17   3   2      118.96      126.55     10.44 o 
  19   3   2      127.78      144.81     10.85 o 
  21   3   2       11.89       19.07      7.34 o 
  23   3   2       16.50       15.75      7.46 o 
  25   3   2        4.51       -7.64      7.99 o 
 -26   4   2       13.02       18.18      7.64 o 
 -24   4   2        4.75        2.31      7.70 o 
 -22   4   2       11.69       23.80      6.51 o 
 -20   4   2       17.05       23.27      5.80 o 
 -18   4   2       78.89       58.44      8.24 o 
 -16   4   2       88.52       88.33      8.06 o 
 -14   4   2        4.59        2.25      4.80 o 
 -12   4   2       81.09       85.78      7.65 o 
 -10   4   2      874.26      919.76     18.79 o 
  -8   4   2      471.00      426.89     12.89 o 
  -6   4   2      204.96      206.31      8.50 o 
  -4   4   2      140.73      140.20      7.30 o 
  -2   4   2       94.34       89.97      6.29 o 
   0   4   2      330.73      305.97     31.48 o 
   2   4   2      189.47      164.26      8.26 o 
   4   4   2      609.82      679.51     15.73 o 
   6   4   2      355.81      360.12     11.85 o 
   8   4   2      111.81      127.16      7.77 o 
  10   4   2       16.93       15.52      4.32 o 
  12   4   2      384.93      400.19     14.82 o 
  14   4   2       73.17       64.24      8.18 o 
  16   4   2      151.25      147.47     11.39 o 
  18   4   2       10.34       11.31      6.75 o 
  20   4   2        6.50        9.53      7.22 o 
  22   4   2       23.20       28.66      8.17 o 
 -23   5   2        4.62       -1.24      7.99 o 
 -21   5   2        6.10       20.13      7.05 o 
 -19   5   2       48.09       57.23      8.95 o 
 -17   5   2      115.09      152.20     10.97 o 
 -15   5   2        3.64       12.14      6.16 o 
 -13   5   2      147.32      131.16     10.20 o 
 -11   5   2      292.77      310.89     13.14 o 
  -9   5   2      191.49      163.73     10.09 o 
  -7   5   2      134.92      121.20      9.25 o 
  -5   5   2      207.25      212.73     10.63 o 
  -3   5   2       55.66       61.09      7.35 o 
  -1   5   2      210.75      218.16     10.69 o 
   1   5   2      114.01      113.63      8.13 o 
   3   5   2        9.08       16.17      5.39 o 
   5   5   2      330.55      365.36     13.50 o 
   7   5   2       12.68       17.53      4.92 o 
   9   5   2       45.49       56.34      7.11 o 
  11   5   2        2.11       -0.47      6.10 o 
  13   5   2      148.82      119.16     10.50 o 
  15   5   2       13.86       11.49      6.75 o 
  17   5   2       19.98       19.13      8.35 o 
  19   5   2        1.33       -6.63      7.70 o 
  21   5   2       32.13       42.35      9.83 o 
 -20   6   2        7.19       25.52      6.93 o 
 -18   6   2       43.78       45.02     10.25 o 
 -16   6   2        8.26        6.22      7.70 o 
 -14   6   2        1.01       -7.40      7.40 o 
 -12   6   2       35.46       39.45      8.00 o 
 -10   6   2      149.37      159.38     11.39 o 
  -8   6   2       55.62       48.88      8.29 o 
  -6   6   2       39.57       38.86      7.76 o 
  -4   6   2      171.60      170.48     12.16 o 
  -2   6   2      691.47      665.93     20.01 o 
   0   6   2       37.72       53.42      5.61 o 
   2   6   2      177.64      168.76     11.16 o 
   4   6   2       78.74       74.44      7.76 o 
   6   6   2       24.78       30.09      7.34 o 
   8   6   2      108.79      104.16      9.96 o 
  10   6   2       16.52       21.67      6.69 o 
  12   6   2       33.72       31.75      8.47 o 
  14   6   2       12.22       10.60      9.00 o 
  16   6   2        6.65       10.01      7.46 o 
 -15   7   2        7.09        0.65      8.59 o 
 -13   7   2       25.46       26.18      9.30 o 
 -11   7   2       52.27       58.89      9.72 o 
  -9   7   2       25.05       16.29      8.77 o 
  -7   7   2       10.18        6.28      6.34 o 
  -5   7   2       48.86       44.19      9.12 o 
  -3   7   2       20.43       24.93      7.88 o 
  -1   7   2       18.06       24.34      7.82 o 
   1   7   2       54.46       62.44      8.95 o 
   3   7   2       27.58       22.62      7.17 o 
   5   7   2       61.18       67.07      8.89 o 
   7   7   2       14.27       13.68      7.82 o 
   9   7   2       24.10       25.88      8.82 o 
  11   7   2       18.79       32.04      8.35 o 
 -30   0   3       40.54       38.21      9.48 o 
 -28   0   3        9.86       -0.53      6.81 o 
 -26   0   3       22.28       18.30      7.76 o 
 -24   0   3        1.46       -6.34      6.34 o 
 -22   0   3      655.11      637.91     18.16 o 
 -20   0   3       91.71       87.40      7.65 o 
 -18   0   3       37.94       26.25      5.27 o 
 -16   0   3     1447.41     1349.19     20.43 o 
 -14   0   3     1348.63     1165.49     17.72 o 
 -12   0   3      305.02      328.03      8.89 o 
 -10   0   3      310.48      265.76      7.47 o 
  -8   0   3     5147.57     5231.06     30.11 o 
  -6   0   3     4134.67     4005.05     24.00 o 
  -4   0   3       84.90       97.58      3.51 o 
  -2   0   3      125.54      141.77      4.05 o 
   0   0   3      951.58      937.99      7.55 o 
   2   0   3      490.71      515.20      8.56 o 
   4   0   3     1958.47     1805.10     17.81 o 
   6   0   3      407.67      493.51     10.17 o 
   8   0   3     1719.13     1738.64     20.79 o 
  10   0   3     3726.32     3714.66     32.90 o 
  12   0   3     1733.41     1603.17     23.07 o 
  14   0   3       23.21       19.07      4.86 o 
  16   0   3        4.30        1.84      4.74 o 
  18   0   3       35.43       33.88      5.75 o 
  20   0   3        7.90        9.83      5.98 o 
  22   0   3        0.35        3.14      6.63 o 
  24   0   3        0.00        9.24      5.74 o 
  26   0   3       10.20       -6.40      8.47 o 
 -31   1   3        2.15       -7.99      7.99 o 
 -29   1   3        6.62       15.22      6.16 o 
 -27   1   3       70.89       63.46      8.77 o 
 -25   1   3       67.18       62.81      7.94 o 
 -23   1   3      110.66      120.43      9.19 o 
 -21   1   3      292.13      289.68     13.02 o 
 -19   1   3      437.52      403.60     13.47 o 
 -17   1   3      459.81      443.68     13.31 o 
 -15   1   3     1323.31     1254.46     19.92 o 
 -13   1   3      558.35      586.85     12.65 o 
 -11   1   3      233.66      222.91      7.50 o 
  -9   1   3      638.04      687.86     11.33 o 
  -7   1   3     1468.42     1476.29     15.31 o 
  -5   1   3     2364.90     2507.67     19.11 o 
  -3   1   3       22.30       20.80      2.07 o 
  -1   1   3     1066.92     1100.02     12.19 o 
   1   1   3     4627.76     5032.08     28.47 o 
   3   1   3      888.09      788.10     11.55 o 
   5   1   3      937.55      945.41     13.90 o 
   7   1   3     1397.88     1398.14     18.40 o 
   9   1   3      182.71      188.64      7.96 o 
  11   1   3      465.63      443.69     12.30 o 
  13   1   3       92.74       97.61      7.89 o 
  15   1   3      209.48      222.38     10.69 o 
  17   1   3       40.22       31.46      6.22 o 
  19   1   3      253.04      234.99     12.65 o 
  21   1   3        7.87       13.03      6.40 o 
  23   1   3        4.75        0.00      7.58 o 
  25   1   3       20.14       21.50      7.76 o 
 -30   2   3       26.91       42.64      8.82 o 
 -28   2   3        4.20       17.94      6.69 o 
 -26   2   3       36.28       34.65      7.46 o 
 -24   2   3        5.03        2.37      5.45 o 
 -22   2   3        0.84       -3.02      5.33 o 
 -20   2   3       75.05       90.69      8.00 o 
 -18   2   3      177.06      174.67      9.50 o 
 -16   2   3      273.30      246.74     10.11 o 
 -14   2   3      148.99      134.72      7.30 o 
 -12   2   3      222.86      253.09      8.80 o 
 -10   2   3      191.41      196.83      7.37 o 
  -8   2   3     2056.33     2239.85     22.14 o 
  -6   2   3      715.40      708.13     11.77 o 
  -4   2   3     2512.96     2495.86     21.84 o 
  -2   2   3     5762.75     6607.27     36.57 o 
   0   2   3     2456.29     2822.70     38.96 o 
   2   2   3     6231.74     7203.44     40.38 o 
   4   2   3      657.02      604.50     11.97 o 
   6   2   3     1174.68     1335.40     18.52 o 
   8   2   3      129.56      143.41      6.89 o 
  10   2   3      264.38      297.08     10.59 o 
  12   2   3       12.80       11.73      4.74 o 
  14   2   3      223.68      228.24     11.11 o 
  16   2   3      359.75      372.96     14.76 o 
  18   2   3       57.37       49.59      8.41 o 
  20   2   3       37.35       22.98      8.35 o 
  22   2   3      109.72      120.28     10.14 o 
  24   2   3       29.84       38.26      7.23 o 
 -29   3   3       42.62       53.49      9.48 o 
 -27   3   3       10.51       11.78      7.40 o 
 -25   3   3       14.65        5.39      7.88 o 
 -23   3   3       26.75       20.08      6.75 o 
 -21   3   3      323.65      338.78     14.45 o 
 -19   3   3      238.10      236.18     12.06 o 
 -17   3   3       83.05       92.00      7.77 o 
 -15   3   3       41.23       30.75      5.81 o 
 -13   3   3      225.47      229.42      9.63 o 
 -11   3   3      692.76      700.26     14.99 o 
  -9   3   3       88.99       89.56      5.87 o 
  -7   3   3      349.69      314.28      9.54 o 
  -5   3   3     1391.13     1534.16     20.30 o 
  -3   3   3      801.43      852.07     15.06 o 
  -1   3   3     1655.39     1765.71     21.64 o 
   1   3   3      584.01      648.05     13.25 o 
   3   3   3      848.70      839.98     15.42 o 
   5   3   3      404.92      394.49     11.22 o 
   7   3   3      479.73      487.43     13.14 o 
   9   3   3      373.81      354.82     12.03 o 
  11   3   3        1.89        0.00      4.32 o 
  13   3   3      181.96      196.55     11.46 o 
  15   3   3      356.15      345.16     14.63 o 
  17   3   3       26.69       19.60      7.52 o 
  19   3   3       40.07       62.14      8.65 o 
  21   3   3        4.39       -1.66      6.99 o 
  23   3   3        3.21        6.16      7.05 o 
 -26   4   3       13.57       22.15      7.82 o 
 -24   4   3        0.01        5.68      6.63 o 
 -22   4   3       38.33       49.52      7.94 o 
 -20   4   3      340.57      351.14     14.80 o 
 -18   4   3       67.20       63.70      8.47 o 
 -16   4   3       48.69       45.80      6.69 o 
 -14   4   3       50.57       47.40      6.28 o 
 -12   4   3       35.22       28.97      5.57 o 
 -10   4   3       39.10       38.57      5.63 o 
  -8   4   3        3.59        8.53      3.61 o 
  -6   4   3       73.89       60.88      6.05 o 
  -4   4   3      665.38      678.77     15.51 o 
  -2   4   3      395.04      366.47     11.68 o 
   0   4   3      159.89      157.70     11.73 o 
   2   4   3      233.08      252.68      9.99 o 
   4   4   3       11.27        1.95      4.26 o 
   6   4   3      136.36      119.91      7.95 o 
   8   4   3       19.94        8.05      5.92 o 
  10   4   3      115.20      120.68      9.19 o 
  12   4   3      146.20      139.41     10.08 o 
  14   4   3       30.56       32.75      7.11 o 
  16   4   3       12.61        7.52      6.99 o 
  18   4   3       23.41       39.15      7.88 o 
  20   4   3       11.71        6.51      6.93 o 
  22   4   3       26.10       22.50      9.53 o 
 -23   5   3        9.80       21.44      8.17 o 
 -21   5   3       27.92       24.46      7.64 o 
 -19   5   3       61.33       78.03      9.12 o 
 -17   5   3      110.12      128.59     10.91 o 
 -15   5   3       45.88       39.10      7.41 o 
 -13   5   3      300.91      331.91     14.15 o 
 -11   5   3      494.49      514.37     16.75 o 
  -9   5   3       71.29       83.21      8.42 o 
  -7   5   3      116.57       84.39      8.48 o 
  -5   5   3       68.58       68.10      6.82 o 
  -3   5   3      415.16      422.80     13.94 o 
  -1   5   3      103.12       97.07      8.30 o 
   1   5   3      338.64      321.76     12.85 o 
   3   5   3      320.54      304.16     12.91 o 
   5   5   3      106.21      119.06      9.90 o 
   7   5   3      142.67      138.57     10.20 o 
   9   5   3       34.40       25.83      7.17 o 
  11   5   3       37.27       35.13      7.46 o 
  13   5   3       45.29       34.42      7.76 o 
  15   5   3       47.20       56.10      8.71 o 
  17   5   3        8.88       11.19      7.28 o 
  19   5   3       23.15       20.31      9.48 o 
 -20   6   3       48.13       58.17      9.48 o 
 -18   6   3        2.55       -5.39      6.93 o 
 -16   6   3       40.37       14.10      8.41 o 
 -14   6   3       60.44       56.46      9.24 o 
 -12   6   3       56.51       67.36      8.18 o 
 -10   6   3       41.67       35.66      8.47 o 
  -8   6   3       81.13       80.31      9.42 o 
  -6   6   3       76.35       77.64      8.83 o 
  -4   6   3        4.31        0.95      6.69 o 
  -2   6   3       27.80       36.60      6.99 o 
   0   6   3       27.32       29.69      4.78 o 
   2   6   3       92.40       87.61      9.01 o 
   4   6   3       30.00       33.17      6.81 o 
   6   6   3      149.62      139.03     10.62 o 
   8   6   3       36.07       42.65      7.88 o 
  10   6   3       63.95       72.29      9.24 o 
  12   6   3       11.04       11.61      7.58 o 
  14   6   3        9.00       16.58      8.47 o 
  16   6   3        1.87        2.61      7.76 o 
 -15   7   3       14.55        0.00      9.42 o 
 -13   7   3        1.29        3.73      7.34 o 
 -11   7   3       12.24       17.47      8.35 o 
  -9   7   3       16.92        2.37      8.47 o 
  -7   7   3        6.90        1.13      7.52 o 
  -5   7   3       37.98       31.75      8.59 o 
  -3   7   3       59.16       42.89      8.35 o 
  -1   7   3       26.94       26.00      8.59 o 
   1   7   3        4.34        4.56      7.05 o 
   3   7   3       31.79       30.80      7.64 o 
   5   7   3        5.05       -7.99      7.99 o 
   7   7   3        8.88        1.24      7.99 o 
   9   7   3        9.63        8.94      7.99 o 
 -30   0   4       22.90       29.91      8.05 o 
 -28   0   4       20.97       14.09      6.81 o 
 -26   0   4       58.87       85.56      9.66 o 
 -24   0   4      171.48      160.22     11.33 o 
 -22   0   4      367.33      333.22     13.45 o 
 -20   0   4      120.31      105.35      7.77 o 
 -18   0   4      201.78      213.99      9.51 o 
 -16   0   4      283.45      273.56      9.94 o 
 -14   0   4       25.43       28.20      3.97 o 
 -12   0   4     1133.82     1072.71     16.35 o 
 -10   0   4      319.84      289.10      7.94 o 
  -8   0   4      172.55      118.60      5.00 o 
  -6   0   4        0.33        1.36      1.89 o 
  -4   0   4     3613.91     3744.65     24.79 o 
  -2   0   4     2947.20     2818.12     21.53 o 
   0   0   4     4328.18     4084.29     19.14 o 
   2   0   4      180.10      146.22      5.65 o 
   4   0   4      159.05      142.08      6.00 o 
   6   0   4       18.96       21.15      3.55 o 
   8   0   4     1093.48     1020.90     17.30 o 
  10   0   4      412.74      389.63     12.17 o 
  12   0   4       53.09       50.84      5.87 o 
  14   0   4       56.85       42.61      6.16 o 
  16   0   4      281.44      267.29     12.90 o 
  18   0   4      232.10      248.58     12.35 o 
  20   0   4       19.94       10.13      7.58 o 
  22   0   4       25.71       16.76      9.06 o 
  24   0   4        1.24        3.08      5.98 o 
 -31   1   4       14.52       26.65      7.46 o 
 -29   1   4        6.46       11.55      6.04 o 
 -27   1   4       21.12       14.63      7.11 o 
 -25   1   4       73.60       73.07      8.71 o 
 -23   1   4        9.33        4.26      6.40 o 
 -21   1   4      138.20      129.69      9.31 o 
 -19   1   4       13.62       16.29      5.21 o 
 -17   1   4      369.90      372.89     12.33 o 
 -15   1   4      933.14      965.68     17.53 o 
 -13   1   4      677.16      649.32     13.51 o 
 -11   1   4     1868.77     1838.44     20.88 o 
  -9   1   4      819.10      808.69     12.88 o 
  -7   1   4     4757.11     4894.23     31.28 o 
  -5   1   4     6246.36     6732.90     36.13 o 
  -3   1   4      259.53      254.85      6.86 o 
  -1   1   4     5267.71     5668.14     33.03 o 
   1   1   4     3593.86     4094.52     28.63 o 
   3   1   4     3886.62     3948.55     29.95 o 
   5   1   4      240.79      243.49      8.16 o 
   7   1   4     1202.13     1209.48     18.86 o 
   9   1   4      220.10      253.97      9.45 o 
  11   1   4      175.32      164.73      8.73 o 
  13   1   4      119.24      128.72      8.48 o 
  15   1   4      294.16      298.16     12.90 o 
  17   1   4       23.45       25.05      6.57 o 
  19   1   4       55.22       44.38      7.58 o 
  21   1   4       91.55       99.34      9.78 o 
  23   1   4        1.84       -5.33      7.34 o 
  25   1   4       12.86       31.38      8.35 o 
 -30   2   4        1.79       -7.52      7.99 o 
 -28   2   4        8.84       12.02      7.34 o 
 -26   2   4       23.70       22.86      7.11 o 
 -24   2   4      131.61      139.01     10.26 o 
 -22   2   4       65.25       67.67      8.00 o 
 -20   2   4       68.23       64.18      7.17 o 
 -18   2   4        2.19       -4.50      4.91 o 
 -16   2   4      476.51      429.53     13.13 o 
 -14   2   4      884.39      939.39     17.87 o 
 -12   2   4      894.40      962.65     16.75 o 
 -10   2   4      357.67      371.18     10.32 o 
  -8   2   4     4559.30     5085.38     35.87 o 
  -6   2   4     2692.92     2810.94     25.58 o 
  -4   2   4      743.65      726.87     12.73 o 
  -2   2   4      182.16      158.75      6.36 o 
   0   2   4      511.45      617.66      9.35 o 
   2   2   4     2501.42     2800.50     26.50 o 
   4   2   4      272.59      289.11      8.99 o 
   6   2   4       61.73       65.27      5.51 o 
   8   2   4      440.93      461.39     12.83 o 
  10   2   4      313.11      325.77     11.72 o 
  12   2   4      233.63      211.05     10.75 o 
  14   2   4      122.23      132.97      8.96 o 
  16   2   4       16.41       22.03      6.34 o 
  18   2   4       77.13       80.78      9.36 o 
  20   2   4       54.98       52.55      8.53 o 
  22   2   4        2.31       -1.78      7.87 o 
  24   2   4       14.66       18.77      8.05 o 
 -29   3   4        6.43        8.29      7.34 o 
 -27   3   4       10.93        6.40      8.41 o 
 -25   3   4        8.98       11.19      6.57 o 
 -23   3   4       36.83       46.26      6.75 o 
 -21   3   4       44.42       50.24      7.29 o 
 -19   3   4       80.80       86.48      7.76 o 
 -17   3   4      223.70      238.68     11.11 o 
 -15   3   4      195.36      196.46      9.80 o 
 -13   3   4       54.05       56.30      6.28 o 
 -11   3   4      411.58      447.37     12.52 o 
  -9   3   4        4.52        1.07      3.97 o 
  -7   3   4       63.56       69.24      5.63 o 
  -5   3   4     1374.33     1277.60     19.53 o 
  -3   3   4      326.14      330.66     10.01 o 
  -1   3   4      771.82      749.92     15.03 o 
   1   3   4       50.96       44.69      4.80 o 
   3   3   4      361.99      376.52     11.38 o 
   5   3   4      312.09      359.51     11.67 o 
   7   3   4      598.84      635.20     15.61 o 
   9   3   4        7.26       15.04      4.50 o 
  11   3   4      520.79      568.95     16.76 o 
  13   3   4      111.89      112.31      9.01 o 
  15   3   4       17.12       16.94      6.04 o 
  17   3   4       46.39       54.26      7.88 o 
  19   3   4       19.87       22.50      7.46 o 
  21   3   4       23.57       33.05      7.82 o 
  23   3   4       11.08       10.48      8.47 o 
 -26   4   4       16.18       21.38      7.17 o 
 -24   4   4       14.40       20.84      6.75 o 
 -22   4   4       52.07       38.98      8.59 o 
 -20   4   4       30.80       26.42      7.64 o 
 -18   4   4      273.86      286.57     13.49 o 
 -16   4   4      413.25      381.18     14.53 o 
 -14   4   4      141.03      137.28      9.31 o 
 -12   4   4      278.24      300.96     12.13 o 
 -10   4   4      133.44      131.89      8.48 o 
  -8   4   4       68.44       67.75      5.75 o 
  -6   4   4      351.35      308.47     10.96 o 
  -4   4   4      112.56      113.24      7.18 o 
  -2   4   4      572.33      525.26     14.52 o 
   0   4   4      134.31      158.65      6.00 o 
   2   4   4       45.20       45.74      5.81 o 
   4   4   4       47.15       33.24      5.75 o 
   6   4   4      384.14      352.74     13.22 o 
   8   4   4      313.54      287.89     12.49 o 
  10   4   4      152.47      156.92     11.09 o 
  12   4   4      603.55      605.45     19.51 o 
  14   4   4       39.89       48.81      8.59 o 
  16   4   4       36.14       42.77      8.11 o 
  18   4   4        2.35       -7.40      7.40 o 
  20   4   4        0.74       21.31      6.99 o 
 -25   5   4        6.37        8.53      8.05 o 
 -23   5   4       10.44       14.03      7.88 o 
 -21   5   4       10.09        2.84      7.34 o 
 -19   5   4       19.72       30.26      7.05 o 
 -17   5   4       21.13       23.45      7.40 o 
 -15   5   4       68.06       69.63      8.59 o 
 -13   5   4       17.65       17.41      6.87 o 
 -11   5   4       72.46       76.69      8.65 o 
  -9   5   4       26.79       24.64      6.57 o 
  -7   5   4      519.36      529.26     16.58 o 
  -5   5   4      228.09      201.48     10.57 o 
  -3   5   4       45.20       34.07      6.99 o 
  -1   5   4       78.02       68.76      8.06 o 
   1   5   4       42.18       53.32      7.35 o 
   3   5   4      299.67      282.74     13.08 o 
   5   5   4      270.90      282.42     13.90 o 
   7   5   4       76.00       89.55      9.19 o 
   9   5   4       68.28       65.36      9.07 o 
  11   5   4       35.99       53.55      8.41 o 
  13   5   4       72.54       87.11     10.55 o 
  15   5   4       61.53       82.12      9.54 o 
  17   5   4        9.56       20.61      7.70 o 
 -20   6   4        7.52        8.23      7.76 o 
 -18   6   4       11.35       10.18      8.41 o 
 -16   6   4      112.78      117.20     11.86 o 
 -14   6   4      137.19      145.64     11.68 o 
 -12   6   4       11.11        9.89      8.11 o 
 -10   6   4       32.81       17.18      6.87 o 
  -8   6   4       43.81       32.46      7.52 o 
  -6   6   4      377.24      363.13     15.82 o 
  -4   6   4      137.73      134.98     11.27 o 
  -2   6   4       73.50       84.62      9.13 o 
   0   6   4      162.00      162.07      8.18 o 
   2   6   4      153.30      139.75     11.51 o 
   4   6   4       10.41       -1.01      8.05 o 
   6   6   4       28.36       16.94      8.05 o 
   8   6   4        4.51        2.78      7.28 o 
  10   6   4       16.21       30.14      7.88 o 
  12   6   4        6.13       17.11      7.99 o 
  14   6   4        2.77       -1.30      8.64 o 
 -15   7   4        4.35        7.16      7.99 o 
 -13   7   4       13.94       20.13      7.93 o 
 -11   7   4        8.16       19.54      7.22 o 
  -9   7   4       29.72       37.61      8.59 o 
  -7   7   4       63.94       62.80      8.95 o 
  -5   7   4       11.14       18.00      7.40 o 
  -3   7   4       49.51       52.72      9.00 o 
  -1   7   4       31.32       35.54      8.00 o 
   1   7   4        4.67        7.70      7.52 o 
   3   7   4       20.78       16.88      7.46 o 
   5   7   4       18.43       24.75      7.22 o 
   7   7   4       53.08       63.86      9.83 o 
 -32   0   5        0.07        5.21      7.22 o 
 -30   0   5       62.35       64.16      9.30 o 
 -28   0   5       10.35        1.07      7.05 o 
 -26   0   5        7.75       21.97      6.40 o 
 -24   0   5        2.61       11.01      5.62 o 
 -22   0   5      158.97      172.74      9.79 o 
 -20   0   5       13.50       11.07      4.86 o 
 -18   0   5      127.30      119.38      7.71 o 
 -16   0   5      500.28      480.68     13.38 o 
 -14   0   5      567.78      482.09     12.69 o 
 -12   0   5      523.79      403.30     10.78 o 
 -10   0   5      259.07      241.27      8.16 o 
  -8   0   5      204.28      220.93      7.20 o 
  -6   0   5        4.81       11.55      2.78 o 
  -4   0   5     4194.42     3923.25     28.70 o 
  -2   0   5     4384.35     4182.47     30.02 o 
   0   0   5       24.73       30.47      2.60 o 
   2   0   5     2723.73     2438.66     24.28 o 
   4   0   5        4.00        5.57      3.26 o 
   6   0   5       26.87       23.40      3.79 o 
   8   0   5       43.19       38.10      5.27 o 
  10   0   5       11.42        2.90      4.03 o 
  12   0   5       23.40       21.74      4.62 o 
  14   0   5       17.93       13.74      5.74 o 
  16   0   5       71.62       70.40      7.64 o 
  18   0   5      361.97      349.72     16.23 o 
  20   0   5        1.46       -3.85      7.11 o 
  22   0   5        1.32        1.18      7.70 o 
 -31   1   5        0.81        1.24      8.05 o 
 -29   1   5       27.86       34.41      8.17 o 
 -27   1   5       24.29       31.27      6.75 o 
 -25   1   5       44.74       54.26      7.94 o 
 -23   1   5      161.35      151.72     10.38 o 
 -21   1   5      312.37      286.18     12.37 o 
 -19   1   5       43.33       42.60      5.75 o 
 -17   1   5      254.08      210.43      9.93 o 
 -15   1   5       80.23       51.47      5.75 o 
 -13   1   5      716.01      785.88     15.25 o 
 -11   1   5      337.84      320.41      9.36 o 
  -9   1   5     1579.16     1558.09     19.52 o 
  -7   1   5     2143.19     1990.07     20.99 o 
  -5   1   5     3478.19     3826.38     28.87 o 
  -3   1   5     1217.01     1307.90     16.84 o 
  -1   1   5     5855.37     5987.29     38.01 o 
   1   1   5      447.31      438.87     10.59 o 
   3   1   5      107.90       93.65      5.70 o 
   5   1   5       20.27       23.81      3.91 o 
   7   1   5      527.96      516.63     13.63 o 
   9   1   5       58.55       57.67      6.16 o 
  11   1   5      151.78      147.89      9.61 o 
  13   1   5       18.99       14.10      5.33 o 
  15   1   5        2.83       -4.80      5.74 o 
  17   1   5       52.64       58.53      8.77 o 
  19   1   5       51.95       41.29      8.89 o 
  21   1   5       23.88       12.26      7.64 o 
  23   1   5        3.76       -2.55      7.87 o 
 -30   2   5       16.44        8.11      6.69 o 
 -28   2   5        8.62       16.52      7.46 o 
 -26   2   5        4.65       15.57      6.75 o 
 -24   2   5      305.65      318.02     14.80 o 
 -22   2   5      328.90      327.48     14.09 o 
 -20   2   5      307.76      326.71     13.44 o 
 -18   2   5      110.16      110.19      8.24 o 
 -16   2   5      376.98      371.08     12.39 o 
 -14   2   5      524.63      524.17     13.98 o 
 -12   2   5      100.42      113.01      6.64 o 
 -10   2   5      207.18      240.38      8.68 o 
  -8   2   5      433.87      448.15     11.17 o 
  -6   2   5     1971.75     2073.16     23.09 o 
  -4   2   5     1925.88     2039.87     22.83 o 
  -2   2   5     4033.86     4713.87     35.46 o 
   0   2   5      497.71      493.64      8.42 o 
   2   2   5      166.39      159.44      7.49 o 
   4   2   5      157.85      159.80      7.66 o 
   6   2   5       72.90       66.22      6.22 o 
   8   2   5      109.85      109.37      7.47 o 
  10   2   5      315.64      343.79     12.97 o 
  12   2   5       21.56       14.27      6.40 o 
  14   2   5       22.09       20.49      6.28 o 
  16   2   5       79.86       76.87      9.19 o 
  18   2   5       59.73       70.68      8.89 o 
  20   2   5       11.64        7.52      7.76 o 
  22   2   5        6.20       -5.68      8.41 o 
 -29   3   5       15.50       18.36      8.35 o 
 -27   3   5        9.60        9.89      7.11 o 
 -25   3   5        4.01       -4.26      7.11 o 
 -23   3   5       18.72       31.33      6.04 o 
 -21   3   5      481.55      515.67     17.28 o 
 -19   3   5      273.77      271.83     13.37 o 
 -17   3   5      141.59      132.66      8.90 o 
 -15   3   5      156.31      155.38      9.32 o 
 -13   3   5      138.76      155.18      8.49 o 
 -11   3   5       29.02       35.78      4.80 o 
  -9   3   5       80.41       77.38      6.40 o 
  -7   3   5       40.23       31.11      4.44 o 
  -5   3   5      469.22      529.99     13.20 o 
  -3   3   5      134.47      133.91      7.12 o 
  -1   3   5      510.53      566.16     13.98 o 
   1   3   5      476.58      501.00     13.55 o 
   3   3   5      154.60      190.91      8.85 o 
   5   3   5      298.01      305.19     11.66 o 
   7   3   5      178.28      174.07      9.91 o 
   9   3   5      155.81      150.19      9.79 o 
  11   3   5      102.31      127.00      9.01 o 
  13   3   5      247.16      224.93     12.77 o 
  15   3   5       94.66       94.01      9.72 o 
  17   3   5       43.29       55.80      9.30 o 
  19   3   5       10.35       11.19      6.99 o 
  21   3   5       15.58       34.70      7.88 o 
 -26   4   5        4.59       10.95      6.87 o 
 -24   4   5       19.71       22.03      7.88 o 
 -22   4   5       58.45       61.74      8.83 o 
 -20   4   5       82.86       85.94      9.25 o 
 -18   4   5      153.62      160.59     10.80 o 
 -16   4   5       50.22       43.07      6.93 o 
 -14   4   5      551.67      525.46     16.77 o 
 -12   4   5      149.94      153.92     10.09 o 
 -10   4   5      209.41      192.26      9.62 o 
  -8   4   5       42.18       52.79      6.46 o 
  -6   4   5      314.40      315.65     11.54 o 
  -4   4   5      341.60      296.20     11.55 o 
  -2   4   5      674.38      608.85     16.21 o 
   0   4   5      539.64      533.14     13.07 o 
   2   4   5       45.19       41.35      6.58 o 
   4   4   5      403.33      392.52     14.71 o 
   6   4   5      377.08      426.03     14.88 o 
   8   4   5      316.11      287.95     14.15 o 
  10   4   5       35.88       35.24      6.99 o 
  12   4   5       65.85       77.33      9.30 o 
  14   4   5       56.47       71.63      9.78 o 
  16   4   5       32.47       41.22      8.77 o 
  18   4   5       23.18       11.79      8.47 o 
 -25   5   5       25.35       45.13      9.12 o 
 -23   5   5        8.96       15.28      7.34 o 
 -21   5   5       12.76       22.32      7.46 o 
 -19   5   5       56.25       53.80      8.71 o 
 -17   5   5      177.36      198.53     12.64 o 
 -15   5   5       52.82       43.25      7.52 o 
 -13   5   5      214.94      196.04     11.99 o 
 -11   5   5      316.60      304.33     14.15 o 
  -9   5   5      657.48      650.45     19.23 o 
  -7   5   5      614.79      573.81     18.51 o 
  -5   5   5      340.87      348.38     14.10 o 
  -3   5   5     1945.00     1978.25     31.05 o 
  -1   5   5      756.66      770.28     20.93 o 
   1   5   5       23.20       24.05      6.51 o 
   3   5   5      817.92      794.35     21.06 o 
   5   5   5      747.47      723.03     21.10 o 
   7   5   5       55.85       57.83      8.71 o 
   9   5   5       23.25       29.73      7.28 o 
  11   5   5       83.07      101.28     10.67 o 
  13   5   5       77.01       81.83     10.96 o 
  15   5   5        6.66       11.13      7.11 o 
 -20   6   5       72.41       84.85     10.96 o 
 -18   6   5        2.72        1.18      8.59 o 
 -16   6   5       91.51      110.95     11.50 o 
 -14   6   5      131.94      113.08     10.85 o 
 -12   6   5       91.99       92.99     10.37 o 
 -10   6   5      113.05      138.67     10.43 o 
  -8   6   5       29.93       37.61      7.40 o 
  -6   6   5      234.26      233.40     12.77 o 
  -4   6   5        3.25       14.98      6.57 o 
  -2   6   5        9.59        4.03      6.57 o 
   0   6   5       12.18       15.30      4.69 o 
   2   6   5       16.00       20.90      6.34 o 
   4   6   5        8.10        6.99      7.11 o 
   6   6   5      108.39       91.11     10.73 o 
   8   6   5       54.99       51.96      9.48 o 
  10   6   5       10.21       12.85      7.70 o 
  12   6   5        4.56        4.50      8.05 o 
 -13   7   5        3.21       14.74      7.16 o 
 -11   7   5        1.30        0.59      7.70 o 
  -9   7   5        7.09       12.26      7.52 o 
  -7   7   5        3.09        1.84      8.05 o 
  -5   7   5        0.29       -6.93      6.93 o 
  -3   7   5       18.30        9.59      7.99 o 
  -1   7   5        1.23       -7.64      7.64 o 
   1   7   5       44.94       53.55      8.47 o 
   3   7   5       18.88       25.76      7.99 o 
   5   7   5       16.99       28.42      7.99 o 
 -32   0   6        0.63        0.65      7.34 o 
 -30   0   6       49.00       54.20      8.65 o 
 -28   0   6        1.66        2.19      6.45 o 
 -26   0   6        1.66       -6.34      6.34 o 
 -24   0   6        5.18        2.66      6.22 o 
 -22   0   6        9.97        8.53      5.33 o 
 -20   0   6       12.38        2.96      4.86 o 
 -18   0   6       70.10       60.52      6.16 o 
 -16   0   6       39.16       30.04      4.44 o 
 -14   0   6      454.71      444.58     12.48 o 
 -12   0   6      618.77      587.98     13.67 o 
 -10   0   6      108.57      103.44      5.93 o 
  -8   0   6     3274.86     3252.13     28.84 o 
  -6   0   6        3.65        4.32      3.32 o 
  -4   0   6        9.06        5.86      3.38 o 
  -2   0   6      727.50      691.40     13.60 o 
   0   0   6       13.40       11.28      2.26 o 
   2   0   6      826.61      807.16     15.77 o 
   4   0   6       37.92       25.66      4.33 o 
   6   0   6       35.56       32.70      5.15 o 
   8   0   6       15.04       17.65      4.32 o 
  10   0   6       32.92       41.94      5.86 o 
  12   0   6        4.02        5.27      5.27 o 
  14   0   6      161.75      167.79     10.74 o 
  16   0   6       36.91       25.17      8.35 o 
  18   0   6       68.05       67.79      9.95 o 
  20   0   6       98.94      100.58     11.79 o 
  22   0   6        0.34        3.26      7.10 o 
 -31   1   6       29.93       29.02      8.71 o 
 -29   1   6       30.29       31.09      9.36 o 
 -27   1   6       26.69       29.44      8.17 o 
 -25   1   6       48.38       51.66      8.47 o 
 -23   1   6      154.18      163.80     10.44 o 
 -21   1   6       46.13       45.44      7.11 o 
 -19   1   6      163.54      143.58      9.38 o 
 -17   1   6       89.46      102.04      7.29 o 
 -15   1   6      288.50      254.27     10.12 o 
 -13   1   6      243.65      267.41      9.81 o 
 -11   1   6       63.93       51.81      4.68 o 
  -9   1   6      884.91      920.36     16.16 o 
  -7   1   6     3763.73     4015.98     33.02 o 
  -5   1   6      524.81      542.29     12.10 o 
  -3   1   6     1911.21     2032.91     23.17 o 
  -1   1   6       83.50       89.98      5.69 o 
   1   1   6      386.32      368.96     11.34 o 
   3   1   6      475.11      441.20     12.48 o 
   5   1   6      835.16      737.22     16.70 o 
   7   1   6      337.62      315.70     11.79 o 
   9   1   6       49.70       44.20      6.10 o 
  11   1   6      137.11      155.48      9.67 o 
  13   1   6      106.68      119.23      9.49 o 
  15   1   6      175.25      153.74     11.99 o 
  17   1   6      106.17      101.43     10.55 o 
  19   1   6       14.12        6.93      7.70 o 
  21   1   6       11.61        1.24      7.46 o 
 -30   2   6        1.78       11.90      7.99 o 
 -28   2   6       24.00       25.23      7.88 o 
 -26   2   6       27.75       23.57      7.40 o 
 -24   2   6       38.74       50.35      7.17 o 
 -22   2   6      329.24      353.44     14.75 o 
 -20   2   6      133.43      135.78      9.31 o 
 -18   2   6       19.98       15.81      4.97 o 
 -16   2   6       60.84       59.86      6.28 o 
 -14   2   6      671.81      633.93     16.05 o 
 -12   2   6       50.03       53.99      5.51 o 
 -10   2   6       41.54       43.49      5.04 o 
  -8   2   6      256.91      275.25      9.46 o 
  -6   2   6      523.53      511.65     12.74 o 
  -4   2   6      527.76      617.04     13.82 o 
  -2   2   6       65.91       67.11      5.39 o 
   0   2   6      223.86      235.27      6.60 o 
   2   2   6      204.36      215.94      9.03 o 
   4   2   6      183.80      169.80      9.03 o 
   6   2   6      471.82      423.62     14.20 o 
   8   2   6     1138.50     1096.33     22.94 o 
  10   2   6      775.76      782.53     20.35 o 
  12   2   6       37.09       32.88      7.64 o 
  14   2   6       36.25       40.75      7.17 o 
  16   2   6       44.12       46.15      8.12 o 
  18   2   6       11.90        0.59      7.58 o 
  20   2   6        8.52       14.39      7.16 o 
 -29   3   6        1.44       10.18      6.93 o 
 -27   3   6       19.43       18.18      7.64 o 
 -25   3   6       62.18       49.65      8.41 o 
 -23   3   6       44.18       52.25      8.29 o 
 -21   3   6       38.40       38.09      7.64 o 
 -19   3   6       17.48       11.90      6.28 o 
 -17   3   6      435.47      393.10     14.36 o 
 -15   3   6      451.70      486.84     15.26 o 
 -13   3   6      242.79      219.83     10.28 o 
 -11   3   6      440.85      471.18     14.01 o 
  -9   3   6      789.56      822.49     17.70 o 
  -7   3   6      137.44      132.99      7.66 o 
  -5   3   6      501.98      511.23     13.91 o 
  -3   3   6      304.25      347.09     11.84 o 
  -1   3   6      144.21      138.94      7.89 o 
   1   3   6      120.43      121.91      7.83 o 
   3   3   6      356.94      356.14     12.80 o 
   5   3   6        0.16       -0.36      4.56 o 
   7   3   6      348.43      357.58     14.52 o 
   9   3   6      165.00      169.59     11.33 o 
  11   3   6      145.34      128.90     10.74 o 
  13   3   6       32.77       21.92      7.76 o 
  15   3   6        0.12       10.24      6.63 o 
  17   3   6        3.15        4.09      6.63 o 
  19   3   6        1.74        4.44      7.99 o 
 -26   4   6       21.74       27.06      7.58 o 
 -24   4   6       49.53       66.29      9.66 o 
 -22   4   6       39.73       35.66      8.06 o 
 -20   4   6        6.98       14.39      7.05 o 
 -18   4   6       37.07       40.40      6.99 o 
 -16   4   6      342.45      380.92     15.40 o 
 -14   4   6      160.99      152.56     10.32 o 
 -12   4   6      661.04      701.35     18.88 o 
 -10   4   6     1039.63      999.49     22.05 o 
  -8   4   6       39.09       34.89      6.58 o 
  -6   4   6      135.33      111.53      7.83 o 
  -4   4   6       33.64       23.81      5.57 o 
  -2   4   6       19.99       25.23      4.86 o 
   0   4   6      330.43      300.15      8.83 o 
   2   4   6      333.53      308.37     12.61 o 
   4   4   6      312.63      261.14     13.26 o 
   6   4   6       38.68       43.36      6.28 o 
   8   4   6       13.68       10.72      6.34 o 
  10   4   6      331.24      299.89     15.22 o 
  12   4   6       88.06       85.82      9.96 o 
  14   4   6        6.06       21.73      6.93 o 
  16   4   6        3.30        3.67      7.40 o 
 -23   5   6        5.65       10.54      8.29 o 
 -21   5   6       14.55       18.06      8.11 o 
 -19   5   6       92.08      113.74     10.49 o 
 -17   5   6      241.54      243.55     13.95 o 
 -15   5   6       58.62       76.37      9.48 o 
 -13   5   6       39.27       46.15      7.76 o 
 -11   5   6      127.26      134.38     10.50 o 
  -9   5   6      686.70      655.76     19.95 o 
  -7   5   6      359.84      333.29     14.87 o 
  -5   5   6       87.97       75.10      8.54 o 
  -3   5   6      349.99      303.09     13.62 o 
  -1   5   6      442.57      445.15     16.91 o 
   1   5   6      286.32      279.40     13.43 o 
   3   5   6       17.58       35.77      6.99 o 
   5   5   6       66.48       66.13      8.53 o 
   7   5   6      195.93      208.00     13.65 o 
   9   5   6       40.45       40.22      8.94 o 
  11   5   6       66.63       47.87     10.37 o 
  13   5   6       15.78       36.60      8.59 o 
 -20   6   6        4.02       -2.61      8.29 o 
 -18   6   6       36.23       30.27      8.71 o 
 -16   6   6       42.89       31.93      9.60 o 
 -14   6   6        2.29       22.20      6.93 o 
 -12   6   6       30.54       20.97      7.70 o 
 -10   6   6       37.72       34.47      8.29 o 
  -8   6   6        5.75        7.93      6.28 o 
  -6   6   6       63.50       44.68      8.65 o 
  -4   6   6       52.83       55.22      8.47 o 
  -2   6   6       66.13       77.92      9.66 o 
   0   6   6       21.53       22.13      5.86 o 
   2   6   6      152.68      137.54     12.57 o 
   4   6   6       50.75       47.45      9.60 o 
   6   6   6        0.71        4.74      7.05 o 
   8   6   6       20.41       19.84      7.94 o 
  10   6   6       26.90       26.00      9.12 o 
 -11   7   6       23.95       33.46      7.99 o 
  -9   7   6        1.64        8.23      7.11 o 
  -7   7   6       16.09       20.67      8.35 o 
  -5   7   6        9.83        1.89      8.82 o 
  -3   7   6        2.31        6.87      7.16 o 
  -1   7   6        4.10       -7.93      7.93 o 
   1   7   6        1.28       -5.15      7.34 o 
 -32   0   7        0.46       -4.62      7.87 o 
 -30   0   7        9.38       18.06      7.40 o 
 -28   0   7        8.16       14.86      7.34 o 
 -26   0   7       26.88       39.86      6.87 o 
 -24   0   7       56.02       60.43      8.83 o 
 -22   0   7       71.63       80.60      7.88 o 
 -20   0   7        0.02        0.36      4.68 o 
 -18   0   7      166.72      166.74      8.84 o 
 -16   0   7       18.66       10.13      4.86 o 
 -14   0   7      345.16      318.94     11.55 o 
 -12   0   7     1042.33     1038.65     18.88 o 
 -10   0   7      255.76      238.99      9.10 o 
  -8   0   7     1537.34     1506.86     21.34 o 
  -6   0   7      514.99      587.33     13.94 o 
  -4   0   7      564.74      559.83     13.53 o 
  -2   0   7     1856.53     1931.17     24.45 o 
   0   0   7       43.54       53.92      3.62 o 
   2   0   7        0.08        8.94      3.32 o 
   4   0   7       38.29       36.97      4.98 o 
   6   0   7       41.80       37.68      6.04 o 
   8   0   7      264.21      272.39     11.95 o 
  10   0   7       31.36       37.32      6.34 o 
  12   0   7       89.61      100.83      9.19 o 
  14   0   7      193.43      199.88     12.94 o 
  16   0   7      145.14      144.53     12.10 o 
  18   0   7       78.22       96.65     11.26 o 
  20   0   7       10.56        7.76      8.05 o 
 -31   1   7        3.19       -1.30      8.05 o 
 -29   1   7        3.98       -4.09      7.70 o 
 -27   1   7       40.39       46.56      8.35 o 
 -25   1   7       61.23       49.00      9.12 o 
 -23   1   7       33.81       29.14      6.52 o 
 -21   1   7        3.35        4.09      5.39 o 
 -19   1   7       98.58      101.27      8.24 o 
 -17   1   7      460.42      421.33     14.31 o 
 -15   1   7      597.33      603.12     15.66 o 
 -13   1   7      252.58      229.12      9.81 o 
 -11   1   7      116.51       93.51      6.53 o 
  -9   1   7      188.11      176.94      7.90 o 
  -7   1   7      311.98      292.02      9.83 o 
  -5   1   7     3789.85     3798.61     34.54 o 
  -3   1   7      210.29      192.36      8.44 o 
  -1   1   7      775.33      775.09     16.69 o 
   1   1   7      479.93      471.42     13.43 o 
   3   1   7      608.59      564.24     15.37 o 
   5   1   7      282.92      258.10     11.36 o 
   7   1   7      207.37      177.99     10.39 o 
   9   1   7      404.18      417.54     15.30 o 
  11   1   7      171.30      182.88     11.39 o 
  13   1   7      127.71      141.08     11.09 o 
  15   1   7        4.96        2.13      6.28 o 
  17   1   7       84.16       74.79     10.79 o 
  19   1   7        7.42       18.18      7.16 o 
 -30   2   7        0.19       -6.34      7.76 o 
 -28   2   7        1.15        2.90      7.10 o 
 -26   2   7      114.78      106.00     10.49 o 
 -24   2   7      175.17      191.23     12.46 o 
 -22   2   7      234.25      209.87     12.59 o 
 -20   2   7      191.17      173.04     10.74 o 
 -18   2   7        3.30        0.36      4.86 o 
 -16   2   7      448.76      432.62     14.66 o 
 -14   2   7      275.19      272.29     10.88 o 
 -12   2   7      162.02      169.55      8.79 o 
 -10   2   7      183.37      184.89      8.97 o 
  -8   2   7      445.52      445.06     12.77 o 
  -6   2   7      511.16      490.17     13.14 o 
  -4   2   7      120.49      121.75      7.12 o 
  -2   2   7      428.85      434.80     12.88 o 
   0   2   7       49.29       55.64      8.33 o 
   2   2   7     1049.91      937.21     19.80 o 
   4   2   7      211.26      183.00      9.56 o 
   6   2   7      177.38      166.38     10.33 o 
   8   2   7       71.89       74.79      7.70 o 
  10   2   7       13.34       17.47      5.92 o 
  12   2   7      126.42      117.12     10.20 o 
  14   2   7       39.69       42.18      7.88 o 
  16   2   7        0.05        5.15      5.86 o 
  18   2   7       25.79       36.78      8.17 o 
 -29   3   7        0.83       -3.20      7.76 o 
 -27   3   7        2.09        0.00      6.99 o 
 -25   3   7       25.99       28.13      7.70 o 
 -23   3   7       27.37       16.88      7.46 o 
 -21   3   7       54.33       49.83      8.00 o 
 -19   3   7       90.35       90.28      8.89 o 
 -17   3   7      123.86      123.06      8.96 o 
 -15   3   7       81.82       77.65      7.59 o 
 -13   3   7      137.67      135.74      8.84 o 
 -11   3   7      242.83      249.47     11.11 o 
  -9   3   7      106.97      112.27      8.12 o 
  -7   3   7      167.91      162.30      9.20 o 
  -5   3   7      117.93      117.51      7.41 o 
  -3   3   7      410.87      405.48     13.82 o 
  -1   3   7       71.60       87.60      7.35 o 
   1   3   7       87.63       94.44      7.88 o 
   3   3   7       57.95       52.68      7.70 o 
   5   3   7       44.72       54.62      7.76 o 
   7   3   7      132.55      120.99      9.96 o 
   9   3   7      198.55      214.57     12.17 o 
  11   3   7       25.07       32.34      7.05 o 
  13   3   7        7.75        4.91      6.99 o 
  15   3   7        4.38       -2.96      7.52 o 
  17   3   7       12.87       16.52      7.52 o 
 -26   4   7        9.35       14.39      8.35 o 
 -24   4   7       51.78       53.14      9.18 o 
 -22   4   7       29.94       30.03      7.70 o 
 -20   4   7       36.96       43.54      8.35 o 
 -18   4   7      194.85      180.36     12.46 o 
 -16   4   7       21.80       33.40      6.46 o 
 -14   4   7       55.48       51.49      8.18 o 
 -12   4   7       47.22       39.46      7.23 o 
 -10   4   7      108.37       93.45      8.36 o 
  -8   4   7      404.50      364.80     14.41 o 
  -6   4   7       27.97       36.55      6.04 o 
  -4   4   7      189.76      175.30     10.45 o 
  -2   4   7      224.84      225.09     11.11 o 
   0   4   7       33.04       34.78      4.86 o 
   2   4   7       18.73       13.44      6.51 o 
   4   4   7       23.02       23.63      6.93 o 
   6   4   7       72.81       67.62      8.59 o 
   8   4   7       29.15       27.96      7.40 o 
  10   4   7       52.89       64.40      9.48 o 
  12   4   7       10.00        5.21      7.16 o 
  14   4   7        7.63       -3.08      7.46 o 
 -23   5   7       15.99       30.97      9.30 o 
 -21   5   7       41.73       47.15      8.41 o 
 -19   5   7       26.53       42.46      8.35 o 
 -17   5   7       24.32       18.89      7.70 o 
 -15   5   7       11.67       26.35      7.64 o 
 -13   5   7      109.07      115.67     10.20 o 
 -11   5   7      279.13      313.32     14.20 o 
  -9   5   7       33.80       24.23      7.58 o 
  -7   5   7       22.33       10.84      6.40 o 
  -5   5   7        8.48        6.10      5.86 o 
  -3   5   7       28.16       18.48      6.99 o 
  -1   5   7        0.42       -2.90      6.81 o 
   1   5   7       29.86       36.78      7.64 o 
   3   5   7       74.01       65.42      8.83 o 
   5   5   7        2.49       -1.60      6.39 o 
   7   5   7        1.52        2.78      7.16 o 
   9   5   7        7.67       21.91      7.40 o 
  11   5   7       27.36       25.70      9.36 o 
 -18   6   7       23.35       19.66      8.71 o 
 -16   6   7       48.47       48.87      9.72 o 
 -14   6   7       24.24       32.51      7.82 o 
 -12   6   7        5.54       -4.62      7.28 o 
 -10   6   7        0.08        4.50      6.81 o 
  -8   6   7       47.97       28.38      8.89 o 
  -6   6   7       79.96       55.47      9.48 o 
  -4   6   7       33.08       36.72      9.24 o 
  -2   6   7       19.03       11.25      8.17 o 
   0   6   7       23.83       21.12      5.48 o 
   2   6   7       25.03       24.16      8.29 o 
   4   6   7       45.01       43.83      9.66 o 
   6   6   7       70.00       87.34     10.96 o 
  -7   7   7       35.51       39.80      9.48 o 
  -5   7   7        1.27       -7.64      7.64 o 
  -3   7   7       12.42       -7.88      8.65 o 
 -30   0   8        1.34        1.24      7.87 o 
 -28   0   8       11.38       12.44      7.82 o 
 -26   0   8       28.46       30.21      7.70 o 
 -24   0   8       34.68       43.12      7.76 o 
 -22   0   8      236.72      262.38     13.01 o 
 -20   0   8      727.00      732.80     20.21 o 
 -18   0   8       31.30       29.20      6.34 o 
 -16   0   8      190.09      187.52      9.92 o 
 -14   0   8      191.46      173.89      9.21 o 
 -12   0   8      126.27      151.65      8.25 o 
 -10   0   8       31.54       34.89      4.98 o 
  -8   0   8      656.74      661.03     15.87 o 
  -6   0   8     1702.25     1588.41     23.22 o 
  -4   0   8     1620.71     1741.24     24.76 o 
  -2   0   8       82.96       78.86      6.58 o 
   0   0   8      254.58      237.55      7.52 o 
   2   0   8       42.88       54.03      6.93 o 
   4   0   8        9.39        9.59      4.97 o 
   6   0   8      247.05      211.86     11.35 o 
   8   0   8       37.19       39.10      6.75 o 
  10   0   8      146.49      132.45     10.80 o 
  12   0   8        5.71       -0.53      6.99 o 
  14   0   8        1.68       10.95      6.75 o 
  16   0   8       15.99        4.20      7.76 o 
  18   0   8       39.95       43.42     10.54 o 
 -31   1   8       33.60       17.47      9.18 o 
 -29   1   8       47.97       35.19      9.77 o 
 -27   1   8       54.30       65.46      8.89 o 
 -25   1   8       22.50       21.79      7.46 o 
 -23   1   8      557.58      523.04     19.02 o 
 -21   1   8      184.11      159.54     11.28 o 
 -19   1   8       23.87       24.88      5.75 o 
 -17   1   8       44.32       42.72      6.34 o 
 -15   1   8      292.51      297.30     11.84 o 
 -13   1   8       17.54       20.31      5.51 o 
 -11   1   8       28.57       27.49      5.63 o 
  -9   1   8       14.95       20.19      4.56 o 
  -7   1   8       63.68       62.77      6.10 o 
  -5   1   8       54.42       46.99      5.81 o 
  -3   1   8       49.56       49.30      6.28 o 
  -1   1   8       71.42       76.17      6.58 o 
   1   1   8      386.14      464.30     14.41 o 
   3   1   8      363.24      370.74     13.45 o 
   5   1   8       90.84       91.00      8.89 o 
   7   1   8       53.08       57.35      7.29 o 
   9   1   8      174.51      186.15     11.10 o 
  11   1   8       20.00       14.81      7.17 o 
  13   1   8       32.26       37.97      8.77 o 
  15   1   8       82.86       88.24     11.20 o 
  17   1   8        4.20        8.82      7.11 o 
 -30   2   8        1.80        4.50      7.40 o 
 -28   2   8       13.54       16.64      6.93 o 
 -26   2   8       41.84       29.74      8.41 o 
 -24   2   8        7.91        4.09      6.51 o 
 -22   2   8       48.89       58.65      8.00 o 
 -20   2   8       42.94       35.25      6.75 o 
 -18   2   8      205.10      191.48     10.92 o 
 -16   2   8       94.03       75.59      7.83 o 
 -14   2   8      641.52      598.41     17.21 o 
 -12   2   8      310.57      295.60     11.48 o 
 -10   2   8      370.92      334.86     12.03 o 
  -8   2   8      177.04      160.13      8.97 o 
  -6   2   8      159.19      141.92      8.55 o 
  -4   2   8      164.57      185.09      9.38 o 
  -2   2   8       72.53       52.81      6.76 o 
   0   2   8      210.83      215.46      7.50 o 
   2   2   8      147.67      133.80      8.66 o 
   4   2   8       30.08       29.44      5.92 o 
   6   2   8       16.66       11.61      5.98 o 
   8   2   8      211.31      177.33     12.05 o 
  10   2   8       15.26       24.87      6.28 o 
  12   2   8       15.94        7.52      7.22 o 
  14   2   8       16.94       13.92      7.22 o 
  16   2   8        1.90       -1.24      7.93 o 
 -29   3   8        0.94        3.97      6.63 o 
 -27   3   8       21.26       22.56      7.05 o 
 -25   3   8       22.93        3.97      8.82 o 
 -23   3   8        5.77       -7.64      7.64 o 
 -21   3   8        5.39       -1.01      6.51 o 
 -19   3   8       29.52       40.93      7.11 o 
 -17   3   8        2.85       -1.30      5.62 o 
 -15   3   8      251.82      253.26     12.18 o 
 -13   3   8       36.07       41.64      7.05 o 
 -11   3   8        8.65       10.84      4.91 o 
  -9   3   8      199.47      202.01     10.33 o 
  -7   3   8      280.32      288.15     12.78 o 
  -5   3   8      143.29      151.00      9.61 o 
  -3   3   8      638.54      661.53     17.92 o 
  -1   3   8      126.41      126.28      8.96 o 
   1   3   8       95.91       87.45      8.24 o 
   3   3   8      116.72       97.78      8.72 o 
   5   3   8      124.67      115.70      9.67 o 
   7   3   8       61.41       53.39      8.41 o 
   9   3   8       12.45       19.19      7.22 o 
  11   3   8       39.33       47.21      7.58 o 
  13   3   8       43.26       35.19      9.24 o 
  15   3   8        0.84       10.24      6.99 o 
 -26   4   8        2.38       -7.05      8.76 o 
 -24   4   8       17.68       16.82      7.76 o 
 -22   4   8        6.57       15.81      6.87 o 
 -20   4   8        0.62       -7.64      7.64 o 
 -18   4   8      156.35      153.04     11.21 o 
 -16   4   8       55.66       36.20      8.06 o 
 -14   4   8       75.25       62.64      8.24 o 
 -12   4   8       61.34       72.82      7.53 o 
 -10   4   8       33.30       32.99      6.22 o 
  -8   4   8        3.76       -2.61      5.74 o 
  -6   4   8        3.52       -4.32      5.92 o 
  -4   4   8        3.21       -2.19      5.39 o 
  -2   4   8       13.55       12.49      5.92 o 
   0   4   8       51.11       49.66      8.41 o 
   2   4   8        5.11       13.86      5.33 o 
   4   4   8       90.17       71.42      9.72 o 
   6   4   8       12.50        8.41      7.22 o 
   8   4   8       25.11       17.77      7.64 o 
  10   4   8       18.34       17.11      7.34 o 
  12   4   8        1.70       -3.14      7.70 o 
 -23   5   8       15.51       33.16      9.06 o 
 -21   5   8       25.64       33.28      8.71 o 
 -19   5   8        3.15        4.68      7.64 o 
 -17   5   8      121.61      111.58     11.03 o 
 -15   5   8       28.72       37.96      8.35 o 
 -13   5   8        3.34        7.34      6.10 o 
 -11   5   8       40.42       63.74      8.35 o 
  -9   5   8       36.31       42.06      7.82 o 
  -7   5   8        5.78        0.00      6.16 o 
  -5   5   8        5.46       -3.55      6.51 o 
  -3   5   8        8.84       10.24      6.16 o 
  -1   5   8       12.08        7.82      6.81 o 
   1   5   8        7.74       16.70      6.63 o 
   3   5   8       50.24       28.97      8.71 o 
   5   5   8       30.83       35.42      8.17 o 
   7   5   8       61.42       81.52      9.48 o 
   9   5   8        7.48       23.68      7.05 o 
 -16   6   8        3.48        8.23      7.34 o 
 -14   6   8       19.88       29.61      7.99 o 
 -12   6   8       15.46       -9.42      9.42 o 
 -10   6   8       13.49       21.38      7.99 o 
  -8   6   8       18.38       19.42      7.40 o 
  -6   6   8       33.85       44.66      8.47 o 
  -4   6   8       61.97       73.41     10.13 o 
  -2   6   8       15.80       24.58      7.34 o 
   0   6   8       31.72       45.32      6.82 o 
   2   6   8       18.65       12.61      8.94 o 
   4   6   8       15.72       20.84      8.53 o 
 -30   0   9      105.73      101.71     12.63 o 
 -28   0   9       16.36       12.26      8.17 o 
 -26   0   9        6.74       -2.19      7.52 o 
 -24   0   9       47.54       38.68      8.71 o 
 -22   0   9        6.03       -1.42      6.75 o 
 -20   0   9       74.66       53.28      7.94 o 
 -18   0   9      476.18      461.91     15.97 o 
 -16   0   9        9.51       13.56      5.86 o 
 -14   0   9       68.31       54.35      6.88 o 
 -12   0   9      103.91      111.90      7.65 o 
 -10   0   9      576.79      582.30     16.31 o 
  -8   0   9       94.84       94.16      7.29 o 
  -6   0   9       39.98       62.38      6.69 o 
  -4   0   9       65.44       59.98      7.11 o 
  -2   0   9       84.51       76.00      7.29 o 
   0   0   9      166.77      127.40     13.62 o 
   2   0   9       12.48       12.32      5.51 o 
   4   0   9       50.73       45.15      7.23 o 
   6   0   9       50.79       30.22      7.41 o 
   8   0   9       30.32       42.59      8.17 o 
  10   0   9       11.69        9.89      6.87 o 
  12   0   9      319.97      350.45     18.24 o 
  14   0   9       30.02       31.57      9.24 o 
  16   0   9       49.84       45.85     10.60 o 
 -29   1   9       71.16       90.42     10.37 o 
 -27   1   9       64.76       70.69      9.36 o 
 -25   1   9        7.45       10.60      7.58 o 
 -23   1   9      175.01      187.31     12.70 o 
 -21   1   9      181.86      147.23     10.92 o 
 -19   1   9      191.38      202.35     11.28 o 
 -17   1   9        8.42       13.38      5.57 o 
 -15   1   9        0.44        5.80      4.56 o 
 -13   1   9      763.54      752.41     18.86 o 
 -11   1   9      138.89      148.92      9.91 o 
  -9   1   9      990.35      923.96     20.49 o 
  -7   1   9      942.51      924.42     20.24 o 
  -5   1   9      138.08      135.93      8.54 o 
  -3   1   9      346.37      346.85     13.33 o 
  -1   1   9       85.79       79.62      7.77 o 
   1   1   9       69.51       51.44      7.35 o 
   3   1   9       78.48       71.48      7.35 o 
   5   1   9      381.40      397.04     15.41 o 
   7   1   9       21.30       23.27      6.81 o 
   9   1   9       68.29       81.12      8.53 o 
  11   1   9       37.81       43.89      8.23 o 
  13   1   9       66.10       65.06     10.78 o 
  15   1   9        2.30        7.05      8.53 o 
 -28   2   9       10.25       26.41      7.82 o 
 -26   2   9      113.61       92.66     10.97 o 
 -24   2   9        9.86       15.45      6.40 o 
 -22   2   9       75.99       55.35      8.42 o 
 -20   2   9       37.44       40.22      6.28 o 
 -18   2   9       56.76       51.67      6.70 o 
 -16   2   9      130.03      124.73      9.07 o 
 -14   2   9       62.68       61.93      7.29 o 
 -12   2   9      172.28      174.50     10.80 o 
 -10   2   9       84.96      103.15      7.94 o 
  -8   2   9       17.13       11.31      4.86 o 
  -6   2   9      750.05      837.54     19.87 o 
  -4   2   9      437.61      436.18     15.25 o 
  -2   2   9      165.23      182.61     10.62 o 
   0   2   9      110.28      102.65      6.29 o 
   2   2   9      179.47      200.12     11.34 o 
   4   2   9      134.18      131.96     10.38 o 
   6   2   9        2.43        0.47      5.68 o 
   8   2   9      125.89      112.96     10.73 o 
  10   2   9      159.61      161.39     12.52 o 
  12   2   9       16.73       30.79      7.46 o 
  14   2   9        9.48       21.67      7.76 o 
 -27   3   9       25.15       25.17      8.23 o 
 -25   3   9       10.17        5.92      7.05 o 
 -23   3   9       15.69       23.81      8.05 o 
 -21   3   9        1.28        0.53      5.98 o 
 -19   3   9       48.48       61.14      7.82 o 
 -17   3   9       25.06       15.04      6.93 o 
 -15   3   9      222.28      212.86     12.53 o 
 -13   3   9        0.83        9.12      6.04 o 
 -11   3   9      247.63      198.82     11.05 o 
  -9   3   9       82.94       72.08      8.77 o 
  -7   3   9       39.64       35.07      6.46 o 
  -5   3   9      116.89      113.32      9.13 o 
  -3   3   9      259.15      252.56     12.24 o 
  -1   3   9      174.62      167.23     10.62 o 
   1   3   9       12.59        5.51      5.86 o 
   3   3   9        2.31       -5.09      5.09 o 
   5   3   9        4.37        9.12      6.45 o 
   7   3   9      125.96      120.48     11.50 o 
   9   3   9       41.98       49.17      9.12 o 
  11   3   9        0.51       11.60      5.62 o 
  13   3   9        1.94        9.12      7.70 o 
 -24   4   9       15.61        4.97      7.99 o 
 -22   4   9       29.57       24.16      8.88 o 
 -20   4   9       46.56       59.95      8.94 o 
 -18   4   9      222.79      235.18     13.47 o 
 -16   4   9       19.13        8.23      7.11 o 
 -14   4   9       53.64       62.56      7.52 o 
 -12   4   9       32.57       30.98      7.58 o 
 -10   4   9        8.60       -0.47      5.92 o 
  -8   4   9       85.75       66.26      8.12 o 
  -6   4   9      123.16      129.51     10.38 o 
  -4   4   9       30.99       36.90      7.11 o 
  -2   4   9       46.45       54.38      7.23 o 
   0   4   9      105.31       97.09      7.04 o 
   2   4   9       59.13       59.84      8.71 o 
   4   4   9       20.25       17.53      7.28 o 
   6   4   9        5.53        1.72      7.40 o 
   8   4   9       29.96       51.59      8.94 o 
  10   4   9       31.22       49.51      9.83 o 
 -21   5   9       11.94       20.55      8.82 o 
 -19   5   9        7.13       -3.08      8.11 o 
 -17   5   9        5.72        1.78      6.87 o 
 -15   5   9       28.77       37.25      8.29 o 
 -13   5   9       11.66        3.91      6.99 o 
 -11   5   9       65.86       65.89      9.60 o 
  -9   5   9       25.38       42.94      7.52 o 
  -7   5   9       20.30       29.85      7.17 o 
  -5   5   9        4.81       15.81      5.80 o 
  -3   5   9       37.43       23.22      8.59 o 
  -1   5   9       20.14       17.53      7.46 o 
   1   5   9       11.52        1.18      7.76 o 
   3   5   9       10.39       19.96      6.22 o 
   5   5   9       23.51       15.10      9.12 o 
 -14   6   9        4.32        3.26      8.05 o 
 -12   6   9       25.33       36.90      9.95 o 
 -10   6   9       75.82       94.39     12.50 o 
  -8   6   9       40.47       50.70     10.01 o 
  -6   6   9        0.58        8.76      7.28 o 
  -4   6   9        5.07        8.23      7.28 o 
  -2   6   9       50.55       57.11     10.66 o 
   0   6   9       26.89       16.40     10.78 o 
 -30   0  10        2.66        9.77      7.58 o 
 -28   0  10      166.09      171.29     14.23 o 
 -26   0  10       92.31      106.80     10.73 o 
 -24   0  10       57.23       51.01      9.66 o 
 -22   0  10       12.57       17.41      6.45 o 
 -20   0  10       42.20       35.25      7.70 o 
 -18   0  10        0.66       -0.89      6.34 o 
 -16   0  10       22.63       19.13      5.92 o 
 -14   0  10      315.38      310.46     13.56 o 
 -12   0  10      188.45      217.27     11.46 o 
 -10   0  10      353.13      387.30     14.70 o 
  -8   0  10        7.62       12.85      5.80 o 
  -6   0  10     1201.38     1124.74     23.96 o 
  -4   0  10     1555.06     1558.73     27.70 o 
  -2   0  10       83.25       84.88      8.24 o 
   0   0  10      274.10      276.44      9.18 o 
   2   0  10      733.11      678.41     20.32 o 
   4   0  10      185.27      169.01     11.99 o 
   6   0  10        8.89        8.11      6.28 o 
   8   0  10        0.07       -7.82      7.82 o 
  10   0  10       26.49       53.36      8.71 o 
  12   0  10       32.91       25.53     10.19 o 
 -29   1  10        1.82        5.74      7.40 o 
 -27   1  10       30.92       23.22      9.18 o 
 -25   1  10       44.04       41.17      8.94 o 
 -23   1  10      168.27      155.61     12.34 o 
 -21   1  10      138.19      152.36     11.45 o 
 -19   1  10       76.51       76.69      8.42 o 
 -17   1  10      213.80      218.13     11.76 o 
 -15   1  10      605.94      596.79     18.08 o 
 -13   1  10       42.90       57.17      6.93 o 
 -11   1  10      109.95      115.69      9.19 o 
  -9   1  10      182.47      179.80     10.74 o 
  -7   1  10       99.97       80.34      8.30 o 
  -5   1  10       37.82       49.40      6.40 o 
  -3   1  10      137.98      141.24      9.73 o 
  -1   1  10       68.60       66.61      7.59 o 
   1   1  10      119.18      137.57     10.20 o 
   3   1  10       59.80       67.13      8.65 o 
   5   1  10       91.91       71.60     10.19 o 
   7   1  10        0.57        0.00      6.28 o 
   9   1  10       55.02       55.16      9.48 o 
  11   1  10       19.31       33.46      7.46 o 
  13   1  10       42.05       44.37      9.65 o 
 -28   2  10       10.56        7.64      8.59 o 
 -26   2  10       16.97       17.29      8.23 o 
 -24   2  10       49.86       34.24      7.94 o 
 -22   2  10       14.85       19.54      6.51 o 
 -20   2  10       37.35       38.03      8.47 o 
 -18   2  10       11.04       13.80      6.16 o 
 -16   2  10        4.65       -0.89      6.16 o 
 -14   2  10      155.50      158.64     10.56 o 
 -12   2  10       20.47        8.17      6.87 o 
 -10   2  10      129.38      116.78      9.13 o 
  -8   2  10       29.46       29.14      6.81 o 
  -6   2  10       30.12       20.02      6.04 o 
  -4   2  10      164.63      144.90     10.38 o 
  -2   2  10      166.32      149.46      9.97 o 
   0   2  10        2.37       -1.66      3.70 o 
   2   2  10      194.06      189.20     11.87 o 
   4   2  10       94.02      107.58     10.02 o 
   6   2  10       40.42       50.71      8.29 o 
   8   2  10        0.37        5.74      6.39 o 
  10   2  10       11.01       11.61      7.64 o 
  12   2  10       14.79       20.25      7.70 o 
 -27   3  10        6.91        1.30      8.70 o 
 -25   3  10       51.02       68.42      9.12 o 
 -23   3  10       56.90       68.66      9.12 o 
 -21   3  10        3.41        1.66      7.22 o 
 -19   3  10       42.59       45.79      7.70 o 
 -17   3  10       25.99       23.22      7.28 o 
 -15   3  10       89.85       91.16      9.84 o 
 -13   3  10       33.43       13.27      7.34 o 
 -11   3  10       82.63       70.89      8.65 o 
  -9   3  10       22.72       21.74      5.98 o 
  -7   3  10       10.03       24.52      6.22 o 
  -5   3  10       29.22       16.88      7.52 o 
  -3   3  10       43.40       49.70      8.00 o 
  -1   3  10       54.36       46.75      8.24 o 
   1   3  10       97.46       80.97      9.42 o 
   3   3  10       12.29        2.66      7.28 o 
   5   3  10       32.80       36.54      8.83 o 
   7   3  10       31.36       27.30      8.71 o 
   9   3  10       47.75       56.69      9.12 o 
 -24   4  10       11.96       14.98      9.30 o 
 -22   4  10        3.43        1.24      7.46 o 
 -20   4  10        9.15       23.63      7.64 o 
 -18   4  10       50.34       43.19      8.18 o 
 -16   4  10       68.77       58.19      9.36 o 
 -14   4  10       38.10       40.04      7.82 o 
 -12   4  10       38.63       37.73      8.41 o 
 -10   4  10       49.42       46.62      7.82 o 
  -8   4  10       36.65       20.67      7.64 o 
  -6   4  10       54.07       52.96      8.71 o 
  -4   4  10       74.62       60.09      9.42 o 
  -2   4  10       53.21       67.83      8.83 o 
   0   4  10        5.21        8.84      4.97 o 
   2   4  10       11.08       19.60      7.28 o 
   4   4  10       24.77       42.70      7.94 o 
   6   4  10       12.21       13.86      7.99 o 
 -19   5  10        2.59        5.80      8.17 o 
 -17   5  10       15.29       11.90      8.11 o 
 -15   5  10        2.52       -6.69      7.46 o 
 -13   5  10        2.46       -5.98      7.34 o 
 -11   5  10        6.60       -2.96      6.93 o 
  -9   5  10        3.69        4.68      7.22 o 
  -7   5  10       16.26       16.40      8.47 o 
  -5   5  10       10.90       18.30      6.99 o 
  -3   5  10        0.32       -5.98      7.10 o 
  -1   5  10       44.27       44.84      9.06 o 
   1   5  10       42.26       65.33     10.07 o 
   3   5  10        3.77       13.80      8.11 o 
 -28   0  11       14.60       17.23      8.76 o 
 -26   0  11       20.15       22.74     10.01 o 
 -24   0  11        1.91        6.75      7.34 o 
 -22   0  11        0.05       10.66      6.16 o 
 -20   0  11       43.41       55.33      8.83 o 
 -18   0  11      275.66      295.43     14.20 o 
 -16   0  11        1.46        4.20      5.80 o 
 -14   0  11      254.55      231.42     12.77 o 
 -12   0  11      840.32      887.01     23.04 o 
 -10   0  11      627.47      611.70     19.34 o 
  -8   0  11        3.48        8.82      6.22 o 
  -6   0  11      335.48      331.04     14.87 o 
  -4   0  11      521.40      519.00     18.24 o 
  -2   0  11       55.64       45.09      7.70 o 
   0   0  11        3.33        7.59      4.33 o 
   2   0  11       37.76       39.33      7.46 o 
   4   0  11      334.54      316.19     16.05 o 
   6   0  11      120.89      138.38     11.86 o 
   8   0  11        6.24        3.61      6.10 o 
  10   0  11        0.98       -1.95      6.99 o 
 -27   1  11       11.71       24.40      7.88 o 
 -25   1  11       28.26       29.44      8.35 o 
 -23   1  11       33.35       40.04      9.24 o 
 -21   1  11       38.21       32.70      8.12 o 
 -19   1  11       98.17      118.38      9.90 o 
 -17   1  11       46.98       56.10      9.24 o 
 -15   1  11       25.18       21.97      6.69 o 
 -13   1  11      378.27      367.06     15.11 o 
 -11   1  11       51.78       41.41      7.11 o 
  -9   1  11       59.85       62.33      7.41 o 
  -7   1  11      128.54      116.48      9.43 o 
  -5   1  11       61.74       49.48      7.76 o 
  -3   1  11       34.07       35.24      7.70 o 
  -1   1  11      138.90      139.14     10.44 o 
   1   1  11       68.37       56.29      9.07 o 
   3   1  11       30.66       34.53      7.70 o 
   5   1  11       33.40       31.92      8.29 o 
   7   1  11       34.34       45.13      8.06 o 
   9   1  11       52.14       51.78     10.54 o 
 -26   2  11       17.05       15.10      7.99 o 
 -24   2  11        6.44       10.07      7.22 o 
 -22   2  11       24.54       20.85      8.05 o 
 -20   2  11        8.14       -1.07      7.16 o 
 -18   2  11       82.05       78.94      8.95 o 
 -16   2  11       19.63       22.39      6.75 o 
 -14   2  11      175.48      151.54     11.27 o 
 -12   2  11       94.03       83.88      8.36 o 
 -10   2  11        9.57       15.57      5.92 o 
  -8   2  11       17.59       20.79      6.69 o 
  -6   2  11        0.56       -0.47      4.91 o 
  -4   2  11        0.01       -6.51      6.51 o 
  -2   2  11       77.80       82.08      8.95 o 
   0   2  11        4.66       -3.28      4.62 o 
   2   2  11        9.46       17.88      6.81 o 
   4   2  11        5.91        0.00      6.69 o 
   6   2  11       28.78       12.62     10.25 o 
   8   2  11        8.58        4.44      7.46 o 
 -25   3  11        7.02        1.30      7.99 o 
 -23   3  11       49.77       74.52      9.77 o 
 -21   3  11       19.01       28.78      8.05 o 
 -19   3  11       44.28       60.90      8.77 o 
 -17   3  11       56.05       67.54      9.30 o 
 -15   3  11       24.96       18.54      7.52 o 
 -13   3  11       17.09       33.16      6.69 o 
 -11   3  11        2.30        6.63      5.21 o 
  -9   3  11        0.58        4.09      5.62 o 
  -7   3  11       12.19        5.15      6.93 o 
  -5   3  11       11.77        1.54      6.57 o 
  -3   3  11        5.37        4.80      6.28 o 
  -1   3  11       28.09       15.34      6.93 o 
   1   3  11      106.29      117.84     11.20 o 
   3   3  11       12.68       29.67      7.58 o 
   5   3  11       30.70       35.42      9.59 o 
   7   3  11       39.11       45.13      9.54 o 
 -22   4  11       66.42       71.93     10.90 o 
 -20   4  11        7.56       11.90      7.99 o 
 -18   4  11       11.16        6.04      8.11 o 
 -16   4  11       18.94       37.72      8.65 o 
 -14   4  11       14.37       17.88      8.23 o 
 -12   4  11       59.12       55.10      8.95 o 
 -10   4  11       38.64       39.51      8.35 o 
  -8   4  11       37.08       37.79      8.29 o 
  -6   4  11       29.67       23.34      8.47 o 
  -4   4  11       19.58       26.59      7.17 o 
  -2   4  11       10.32        3.55      6.34 o 
   0   4  11        8.45        8.42      5.15 o 
   2   4  11       24.23       19.66      8.65 o 
 -15   5  11        4.84       -3.91      8.41 o 
 -13   5  11        1.99        4.50      7.40 o 
 -11   5  11       20.34       32.93      7.99 o 
  -9   5  11        5.64        0.00      7.88 o 
  -7   5  11       13.98       15.87      8.65 o 
  -5   5  11        7.38        8.94      7.76 o 
  -3   5  11        0.26        7.82      6.39 o 
 -26   0  12       73.32      123.96     10.96 o 
 -24   0  12       11.89       15.04      7.28 o 
 -22   0  12      118.52      114.95     11.74 o 
 -20   0  12      141.88      160.83     12.87 o 
 -18   0  12       12.92       22.80      7.22 o 
 -16   0  12        0.34       -6.16      6.57 o 
 -14   0  12        3.19       -4.03      5.03 o 
 -12   0  12       91.51       88.91      9.19 o 
 -10   0  12        1.94        1.95      5.21 o 
  -8   0  12        3.91        6.93      5.51 o 
  -6   0  12       14.49       30.67      6.28 o 
  -4   0  12       14.76       22.62      7.05 o 
  -2   0  12       15.30       11.67      6.81 o 
   0   0  12       20.40       20.24      6.87 o 
   2   0  12        6.16       -0.59      6.99 o 
   4   0  12        0.73        1.84      6.69 o 
   6   0  12        2.47       -1.24      6.16 o 
 -25   1  12        4.82        0.65      8.29 o 
 -23   1  12        5.06       -4.74      7.52 o 
 -21   1  12       77.36      100.15     10.67 o 
 -19   1  12       22.58       22.98      8.05 o 
 -17   1  12       27.39       35.95      6.87 o 
 -15   1  12       58.49       87.69      7.82 o 
 -13   1  12       30.37       38.02      7.52 o 
 -11   1  12       43.87       47.21      7.46 o 
  -9   1  12       69.69       49.72      7.76 o 
  -7   1  12       57.27       48.64      7.52 o 
  -5   1  12       27.43       36.07      7.34 o 
  -3   1  12       26.99       34.88      8.00 o 
  -1   1  12        1.67       -7.11      7.11 o 
   1   1  12       81.02       84.80      9.72 o 
   3   1  12       85.05      108.33     10.37 o 
   5   1  12        5.78       10.66      7.16 o 
 -24   2  12       15.80       17.71      7.70 o 
 -22   2  12       12.35        3.61      8.53 o 
 -20   2  12       38.06       22.63      8.83 o 
 -18   2  12        0.81        3.37      6.45 o 
 -16   2  12        8.98        8.70      6.99 o 
 -14   2  12       13.70       14.39      7.22 o 
 -12   2  12        0.46        4.74      5.57 o 
 -10   2  12       10.72       11.01      6.34 o 
  -8   2  12        3.40        8.94      6.04 o 
  -6   2  12        2.32        3.73      6.39 o 
  -4   2  12       18.85        7.64      7.70 o 
  -2   2  12       51.15       43.07      8.29 o 
   0   2  12        6.37       14.85      4.58 o 
   2   2  12       24.50       21.14      7.82 o 
   4   2  12       23.89       20.85      7.64 o 
 -23   3  12        7.52        6.57      7.82 o 
 -21   3  12        8.66        4.38      7.88 o 
 -19   3  12       24.39       43.06      8.76 o 
 -17   3  12       48.67       45.38      9.89 o 
 -15   3  12        3.60        2.90      6.57 o 
 -13   3  12        3.40        5.09      6.75 o 
 -11   3  12        5.29       -3.97      7.16 o 
  -9   3  12       10.61        2.25      6.57 o 
  -7   3  12       15.26       17.59      7.99 o 
  -5   3  12        7.20        8.64      6.22 o 
  -3   3  12        2.90       -1.18      7.28 o 
  -1   3  12        0.74       -4.26      7.22 o 
   1   3  12       27.40       44.71      8.71 o 
   3   3  12        4.73        1.95      7.76 o 
 -18   4  12        6.48        8.47      7.82 o 
 -16   4  12        0.14       -0.65      6.75 o 
 -14   4  12       13.44       16.82      7.99 o 
 -12   4  12       17.14       20.96      8.65 o 
 -10   4  12       17.11       35.65      7.17 o 
  -8   4  12       72.31       72.23     10.31 o 
  -6   4  12        4.47        1.89      8.17 o 
  -4   4  12       21.29       27.89      8.59 o 
  -2   4  12        1.88        2.61      7.05 o 
 -24   0  13        2.84       -8.29      8.29 o 
 -22   0  13        2.43       19.18      7.16 o 
 -20   0  13       48.37       58.59      9.18 o 
 -18   0  13       18.30       33.64      8.35 o 
 -16   0  13        0.05        0.00      5.68 o 
 -14   0  13       35.66       41.22      6.99 o 
 -12   0  13        3.19        0.00      6.45 o 
 -10   0  13        1.44        1.12      6.51 o 
  -8   0  13        3.72       11.66      6.28 o 
  -6   0  13        0.00        1.12      5.21 o 
  -4   0  13       20.62       28.25      8.11 o 
  -2   0  13        0.00       -7.40      7.40 o 
   0   0  13       34.26       45.11      6.46 o 
   2   0  13        0.01       -7.34      7.34 o 
 -23   1  13        9.14        7.64      7.99 o 
 -21   1  13        6.93       26.47      7.11 o 
 -19   1  13       14.68       20.25      7.52 o 
 -17   1  13       11.92       17.35      6.93 o 
 -15   1  13        0.86        6.28      6.22 o 
 -13   1  13       15.56       13.44      7.88 o 
 -11   1  13        7.64       10.07      6.87 o 
  -9   1  13        0.84        0.53      5.68 o 
  -7   1  13        5.25       -2.25      7.40 o 
  -5   1  13       16.90        6.93      7.05 o 
  -3   1  13        0.26       -7.05      7.05 o 
  -1   1  13        3.98        1.24      7.05 o 
   1   1  13        4.62        8.23      7.82 o 
 -22   2  13        5.68        7.76      7.11 o 
 -20   2  13        4.99       11.90      7.88 o 
 -18   2  13       15.79       21.91      7.58 o 
 -16   2  13        4.32        5.92      6.28 o 
 -14   2  13        0.71       20.55      6.04 o 
 -12   2  13       17.25       26.17      7.88 o 
 -10   2  13        0.61        4.68      6.10 o 
  -8   2  13        9.51       14.63      7.16 o 
  -6   2  13       15.96       27.89      7.94 o 
  -4   2  13       24.72       29.08      8.23 o 
  -2   2  13       26.73       28.01      8.41 o 
   0   2  13        5.85       10.95      5.15 o 
 -19   3  13        2.88       -5.21      7.28 o 
 -17   3  13       43.71       47.92      8.94 o 
 -15   3  13       20.81       16.94     10.01 o 
 -13   3  13       11.50       -1.84      7.82 o 
 -11   3  13       12.56       16.70      8.11 o 
  -9   3  13        2.09        4.97      7.93 o 
  -7   3  13        2.06       14.39      6.28 o 
  -5   3  13       16.80       26.12      8.65 o 
  -3   3  13        5.34       -7.46      7.46 o 
 -20   0  14        0.59       16.22      6.75 o 
 -18   0  14        0.03       -7.34      7.34 o 
 -16   0  14        2.47        1.24      6.87 o 
 -14   0  14        8.59       23.98      6.81 o 
 -12   0  14       10.58       18.36      7.46 o 
 -10   0  14        0.18       -5.51      7.10 o 
  -8   0  14        0.04        3.08      6.57 o 
  -6   0  14       13.36       19.48      7.88 o 
  -4   0  14       12.92       14.15      8.70 o 
 -19   1  14        1.14        1.30      6.81 o 
 -17   1  14        4.98       -1.89      7.22 o 
 -15   1  14       20.41       16.88      9.00 o 
 -13   1  14       28.49       47.74     10.31 o 
 -11   1  14       16.81       11.13      7.88 o 
  -9   1  14        3.91        3.14      7.28 o 
  -7   1  14       27.30       28.96      8.23 o 
  -5   1  14       23.01       35.95      9.24 o 
 -16   2  14       22.24       44.24      8.47 o 
 -14   2  14       26.80       47.62      9.24 o 
 -12   2  14       48.21       67.29     10.60 o 
 -10   2  14       50.89       72.57     10.78 o 
  -8   2  14       33.08       58.28     10.01 o 
                                                 
